# Supplementary material for: Investigating health related quality of life and clinical measures in autoimmune encephalitis: a systematic review
Source: Orphanet J Rare Dis. 2025 Jun 13;20:305. doi: 10.1186/s13023-025-03837-7 (PMC12166593; doi:10.1186/s13023-025-03837-7)
Supplement: Supplementary file 1 — Supplementary Material 1 [file 13023_2025_3837_MOESM1_ESM.xlsx]

## Sheet: Baseline
Citation	Age	Participants	Gender	Time since diagnosis	RCT/non-RCT	Single/multi-centre	Measure	Clinical outcomes measured	Treatment recorded	Co-morbidities (majority with/without 1 or more co-morbidities)	AE Type	Utilisation of measure
Zhao, 2021	mean 56.02 +- 13.14 (31-77)	41	22 Male, 19 Female	< 1 yr	non-RCT	Single	mRS	Y	Y	Undisclosed	LGI1	mRS was used to assess improvement in patient outcome. Was scored on admission and at follow up (12 months from discharge). mRS ≤ 2 was defined as a good outcome, while mRS ≥ 2 was defined as a poor outcome.
Wu, 2023	median 29 (21-43)	84	53.6% female	< 1 yr	non-RCT	Single	mRS, CASE, GAD-7, PHQ-9	Y	Y	With	NMDAR	mRS, PHQ-9 and GAD-7 was used to assess clinical outcome. mRS was scored at follow up and PHQ-9 and GAD-7 were scored at last follow-up.
Lei 2022	NMDA 29.42 ± 17.43; others 40.86 ± 14.56	64 patients (82.05%) were positive for an anti-NMDAR antibody; 8 patients (10.26%) for an anti-LGI1 antibody; 3 patients (3.85%) for an anti-GABABR antibody; 2 patients (2.56%) for an anti-AMPAR antibody, 1 patient (1.28%) for an anti-DPPX antibody.	Male	< 1 yr	non-RCT	Single	mRS	Y	Y	With	NMDA, GABA, LGI1, AMPA, DPPX	mRS was used to assess clinical outcome. Was scored at 12 months. mRS 0 was regarded as completely recovered, mRS 1-2 was defined as mild deficit, mRS 3-5 was defined as severe deficit, mRS 6 were patients that died.
Liu 2024	60 years (IQR, 48–65)	83	Fifty-four patients were men (65.1%)	< 1 yrs	non-RCT	Single	MMSE, mRS, MoCA, WMS	Y	Y	With	LGI1	MoCA cutoff score was determined based on patients' age. MMSE < 26 was defined as cognitive impairment. Good outcome was defined as mRS score ≤ 2 at last follow-up.
Mo 2020	11 to 60 years, with a median age of 25 years (interquartile range=20– 35 years).	60	Female 60%	< 1 yrs	non-RCT	Single	mRS	Y	Y	With	NMDA	mRS was scored on discharge to divide patients into good prognosis (mRS 0-2) and poor prognosis (3-6).
Liu 2019	Mean (SD) 30.64 +- 15.94	45	M:F 23:22	< 1 yrs	non-RCT	Single	mRS	Y	Y	With	NMDA	mRS was scored at baseline and at 3 months follow-up.
Wu 2023	median age at disease onset was 7.9 years	11	8 females (72.7%)	< 1 yrs	non-RCT	Single	mRS, NEOS, CASE	Y	Y	With	NMDA	mRS and CASE were scored at disease onset, 6 months into disease onset, 1 year into disease onset, and on last follow-up.
Nissen 2022	median age was 27 (range 4–81)	55	60% were female	< 1 yrs	non-RCT	multi	mRS	Y	Y	With	NMDA	Poor outcome was defined as mRS > 2.
McGetrick 2021	9.4(4.6-13.5)	52	27(51.9)	< 1 yrs	non-RCT	Single	mRS	Y	Y	With	NMDA (26), GAD 1, ACHr 1, double abx 1, abx negative 24	Unfavourable outcome was defined as mRS > 2.
Bien 2017	64 (range 54-75) years	64	20 male	< 1 yrs	non-RCT	Single	mRS	Y	Y	With	CASPR2	mRS was scored at baseline and at follow-up (median follow-up was 12 months, ranging from 4-43 months).
Broadley 2023	Median (range) 50 (16–85)	66	62.1% female	< 1 yrs	non-RCT	Multi	mRS	Y	Y	With	NMDA, LGI1, CASPR2, AMPAR, GABA, IgLON5	mRS was scored at baseline and at 12 months. Good functional outcome was defined as mRS ≤ 2. Relapse was defined as mRS increasing by 1.
Nóbrega 2019	median age was 17 years (range 4–75 years)	13	9 (69%) were female	< 1 yrs	non-RCT	Single	mRS	Y	Y	With	NMDA, LGI1, CASPR2, AMPAR, GABA	mRS was scored at last follow-up. Good outcome was defined as mRS ≤ 2, poor outcome was defined as mRS >2.
Diaz-Arias 2021	mean (SD): 48 (19)	69	female, n (%) 34 (49)	Varied	non-RCT	Multi	mRS, CASE, Modified Fatigue Impact Scale (MFIS), Beck Depression Inventory Fast Screen (BDI-Fast Screen), Pittsburgh Sleep Quality Index (PSQI)	Y	Y	With	NMDA, other (unspecified)	mRS, CASE, MFIS, PSQI and BDI-Fast screen scores were compared against one another. Good outcome was defined as mRS ≤ 2, poor outcome was defined as mRS > 2.
Hang 2020	51.10 ± 14.69 (age range 20-72)	21	13 were male	Varied	non-RCT	Single	MMSE, MoCA	Y	Y	With	LGI1	MMSE and MoCA were scored at 1 year.
Zhang 2020	Mean 58.63 ± 11.43 years (range 23–79 years)	19	10:9 M:F	< 1 yrs	non-RCT	Single	mRS	Y	Y	With	GABAB	Good outcome was defined as mRS ≤ 2.
Lin 2023	Median 54 years (range, 25-85)	9	4 (44%) males	< 1 yrs	non-RCT	Single	mRS	Y	Y	With	AMPA	mRS scoring was used to assess patient outcome.
Tan 2021	median age was 12 years (range 1.8-14)	6	Males (83%)	< 1 yrs	non-RCT	Single	mRS	Y	Y	With	CASPR2	mRS scoring was used to assess patient outcome.
Datta 2021	mean age of 17 years	25	14 females: 11 male	< 1 yrs	non-RCT	Single	mRS	Y	Y	With	NMDA	mRS scoring was used to assess patient outcome.
Bai 2022	Medium 42(34-55)	55	40 (72.73%) female	< 1 yrs	non-RCT	Single	mRS	Y	Y	With	GAD65	mRS scoring was used to assess patient outcome.
Cheng 2023	mean age of 9.2 years	40	25 males	Varied	non-RCT	Multi	mRS	Y	Y	With	CASPR2	mRS scoring was used to assess patient outcome.
Ji 2024	median age, 38 years [IQR, 29-59 years]	38	20 [53%] female)	< 1 yrs	non-RCT	Single	mRS	Y	Y	With	Unspecified	mRS scoring was used to assess patient outcome. Good outcome was defined as an improvement in mRS score of at least 2 points, or a mRS score of ≤ 2; poor outcome was defined as an improvement in mRS score of less than 2 points and a mRS score of ≥ 2.
Kuang 2023	36, 24, and 16	3	Male	< 1 yrs	non-RCT	Single	mRS	Y	Y	With	GAD65	mRS scoring was used to assess patient outcome at last follow-up.
Madani 2024	Median 7 yrs IQR 4 years 1 month - 11 yrs 6 months	63	39 (62%) females	< 1 yrs	non-RCT		mRS, CASE, ped-CASE	Y	Y	With	Unspecified	mRS, CASE and ped-CASE were used to assess patient outcome at nadir and at 1 year follow-up. On mRS scoring, a good outcome was defined as mRS ≤ 2, while a poor outcome was defined as a mRS >2. on CASE and ped-CASE, an excellent outcome was defined as a score of 0-4, a moderate outcome was defined as a score od 5-9, and a poor outcome was defined as a score of 10-27.
Schmitt 2012	Median age 24 (range 18-55)	23	83% female	< 1 yr	non-RCT	Multi	Glasgow Coma Scale, mRS	Y	Y	With	NMDA	mRS scoring and GCS were used to assess patient at discharge.
Abboud 2021	Range 27-67	54	31 (57%) females	<1 yr	non-RCT	Single	mRS, CASE, APE2	Y	Y	With	NMDAR, GAD65, GFAP, LGI1	Poor outcome was defined as mRS > 2.
Zhao 2022	Median age 28	160	93 (58%)	<1 yr	non-RCT	Single	mRS	Y	Y	With	NMDA	Good outcome was defined as mRS ≤ 2, poor outcome was defined as mRS > 2.
Han 2024	Median age at disease onset 38.5 (IQR 23-52.75)	100	53 males	<1 yr	Non-RCT	Single	mRS, CASE, RAPID score	y	y	With	Antibody negative AE	mRS scoring and CASE were used to assess patient outcome on admission, at nadir, and at last follow-up. Favourable outcome was defined as mRS < 3, poor outcome was defined as mRS > 3.
Griffith 2024	Mean age 52.5	52	27 (52%) female	<1 yr	Non-RCT	Multi	COWAT, Sydbat	y	y	With	NMDA, LGI1	COWAT and Sydbat scoring were used to assess impairment.
Guasp 2022	Range- 12-60	28	22 female	<1 yr	Non-RCT	Multi	mRS, CASE, NEOS, MoCA	Y	Y	With	NMDA	Impairment was defined as mRS > 2.
Kelley 2022	Mean 61.5	29	16 female	<1 yr	Non-RCT	Single	RBANS, NPI-Q	y	y	With	TPO, VGKC, GAD-65	Improvement in RBANS and NPI-Q scoring were measured.
Herrera-Mora 2021	2 cohorts- children (mean 10) and adults (mean 27)	66	27 female	<1 yr	Non-RCT	Multi	mRS	Y	Y	With	NMDA	Good prognosis was defined as mRS ≤ 2, poor prognosis was defined as mRS > 2.
Cai 2022	median 29 (21-43)	76	54% female	<1 yr	Non-RCT	Single	mRS, CASE	y	y	With	NMDA	mRS scoring was used to assess patient outcome.
Yan 2021	Mean 29	119	52 female	<1 yr	Non-RCT	Single	mRS	Y	Y	With	NMDA	mRS scoring was used to assess patient outcome.
BIen 2015	Median 60	64	21 female	<1 yr	Non-RCT	Multi	mRS	Y	Y	With	CASPR2	mRS > 2 was considered to be unable to live independently.
Iizuka 2015	Median 23	14	9 females	<1 yr	Non-RCT	Single	mRS	Y	Y	With	NMDA	mRS ≤ 2 was associated with good long term outcomes.
Lee 2021	Mean 27	8	60 (76.9%) females)	<1 yr	Non-RCT	Single	mRS, CASE	Y	Y	With	NMDAR	mRS scoring and CASE were used. On mRS scoring, a favourable outcome was defined as a mRS of ≤ 2. On CASE scoring, an excellent outcome was defined as a score of 0-4, a moderate outcome was defined as a score of 5-9, and a poor outcome was defined as a score of 10-27.
Nepal 2020	Range 3-80	277	Undisclosed	<1 yr	Non-RCT	Multi	mRS	Y	Y	With	NMDA, lgI1, Ma2/TA, Hu, Yo	Good functional outcome was defined as mRS ≤ 2.
Xiping 2020	55	1	Male	<1 yr	Non-RCT	Single	mRS	Y	Y	With	GABAB	mRS scoring was used to assess patient outcome.
Sun 2021	Median age 37	126	58 females	<1 yr	Non-RCT	Multi	mRS	Y	Y	With	NMDA, GABAB, LGI1, CASPR2	Good prognosis was defined as mRS ≤ 2.
Soellradl 2024	Median age 58 (IQR 27-67)	20	8 female	<1 yr	Non-RCT	Single	mRS, CASE	Y	Y	With	LGI1, CASPR2, NMDA, GABAB	mRS and CASE scoring were used to assess patient outcome.
Liu 2022	Median age 29	47	20 female	<1 yr	Non-RCT	Multi	mRS, CASE	Y	Y	With	NMDA, CASPR2, LGI1, GABAB, AMPA	mRS was scored at last follow-up. Favourable outcome was defined as mRS ≤ 2.
Krohn 2024	Mean age 63	25	6 female	<1 yr	Non-RCT	Single	mRS, CASE	Y	Y	With	LGI1	Good functional outcome was defined as mRS ≤ 2.
Liu 2019 (LGI1)	Undisclosed	1	Couldn't find	<1 yr	Non-RCT	Single	MMSE, MoCA	Y	Y	With	LGI1	MMSE and MoCA were used to assess patient outcome.
Billaud 2024	Median 7	12	7 female	<1 yr	Non-RCT	Single	mRS	Y	Y	With	ADEM (MOG1), NMDA	Good outcome was defined as mRS ≤ 2.
Sun 2023	Median 45	62	21 female	<1 yr	Non-RCT	Single	mRS	y	y	With	GABAB	Good outcome was defined as mRS ≤ 2, poor outcome was defined as mRS > 2.
Chavez-Castillo 2020	Median 10	31	11 female	<1 yr	Non-RCT	Single	mRS	Y	Y	WIith	NMDA	Good prognosis was defined as mRS ≤ 2, significant disability was defined as mRS > 2.
Panda 2023	Mean 11.4	54	28 female	<1 yr	Non-RCT	Single	FSS, CASE, MD-CRS, DIS, CSHQ, MMSE, COMPASS-31, PCPC	Y	Y	With	NMDA, TPO, LGI1, GAD, GABA	FSS, CASE, MD-CRS, DIS, CSHQ, MMSE, COMPASS-31, PCPC scoring were used to assess patient outcome.
Peng2019	Mean 35.5	25	14 female	<1 yr	Non-RCT	single	mRS	Y	Y	With	NMDA	mRS scoring was used to assess patient outcome.
Jang 2018	Undisclosed	32	Undisclosed	<1 yr	Non-RCT	Single	mRS	Y	Y	With	NMDA	Good long-term outcome was defined as recovery to as mRS ≤ 2.
Nosadini 2021	Undisclosed	1550	1105 females (73.3%)	<1 yr	Non-RCT	Multi	mRS, NEOS	Y	Y	With	NMDA	mRS scoring and mNEOS (modified NEOS) scoring were used to assess patient functional outcomes. On mRS scoring, a good functional outcome was defined as mRS ≤ 2, while a poor functional outcome was defined as mRS > 2.
Caravias 2013	18	1	Female	<1 yr	Non-RCT	Single	mRS	Y	Y	With	NMDA	mRS was scored four months after admission.
Gombolay 2023	Mean age of 11.6 years (SD: 5.0 years)	142 had mRS scores, total participants was 175	70% female	<1 yr	Non-RCT	Multi	mRS, NEOS	y	y	With	NMDA	mRS was scored at 1 and 2 years, NEOS was scored at 1 year. Poor outcome was defined as mRS > 2.
Peng 2019	Mean 34.8 ± 17.6	33	19 females	<1 yr	Non-RCT	Single	mRS	Y	Y	With	NMDA
Liu 2023	Mean for NMDA, 30, other subtypes were 60 years.	32	19 females	<1 yr	Non-RCT	Multi	mRS	Y	Y	With	NMDA, GABA, LGI1, HU, GAD65, PMNA2, amphiphysin, CASPR2, GFAP,	mRS scoring was used to assess patient outcomes at onset, at time of 18F-FDG PET or MRI scan, and at last follow-up. Good outcome was defined as mRS ≤ 2.
Melamud 2020	median age of onset of the disease was 36 years (12–70)	10	7 females	< 1 yrs	Non-RCT	Single	mRS	Y	Y	With	NMDA, lgI1, Ma2/TA, Hu, Yo	mRS was scored at initiation of immune therapy and at last follow-up. Clinical improvement was defined as a decrease in mRS of 2 or more points, or a final mRS score of ≤ 2.
Wen 2021	Mean age at disease onset 59.35 +/- 9.2 years (range: 35-72 years)	20	12 male	< 1 yrs	Non-RCT	Single	mRS	Y	Y	With	GABAB	mRS was used to measure neurological deficits before treatment, after treatment and at last follow-up. Good outcome was defined as mRS ≤ 2 at last follow-up.
Feng 2022	Median age 28, range 1-61)	113	49 females	< 1 yrs	Non-RCT	Single	mRS	Y	Y	With	NMDA	mRS was scored at acute period and at last follow-up. Long term favourable outcome was defined as mRS ≤ 2, poor long term outcome was defined as mRS > 2.
Allen 2019	32 year old	1	Female	< 1 yrs	Non-RCT	Single	MoCA	Y	Y	With	GAD65	MoCA was scored during acute phase of disease.
Crowe 2022	Median age 56 yrs, IQR 34-69 yrs)	37	62.1% male	<1 yrs	Non-RCT	Single	mRS	Y	Y	With	Definite, probable, and possible AE	mRS was scored at admission and discharge.
Watson 2015	71 years old	1	Female	< 1 yrs	Non-RCT	Single	MoCA	Y	Y	With	LGI1 VGKC	MoCA was scored at acute onset and at final follow-up.
Luster 2022	77 years old	1	Female	<1 yrs	Non-RCT	Single	MoCA	Y	Y	With	LGI1	MoCA was scored at acute onset.
Alkabie 2023	Median age of onset 65 years (IQR 62-70)	18	13 (72%) Male	< 1 yrs	Non-RCT	Single	mRS, MoCA	Y	Y	With	LGI1	mRS and MoCA were scored at last follow-up. Favourable mRS defined as 0-2. Cognitive impairment defined as MoCA < = 25.
Berger 2023	Mean (range, SD): 49.5 (15-87, 20.2)	118, with an additional 32 undiagnosed but with clinical picture of AE and extensive exclusion of other diagnosis.	78 (52%) female	< 1 yrs	Non-RCT	Single	mRS	Y	Y	With	NMDA, AMPAR, DPPX, LGI1, CASPR2, GABA, IgLON-5, mGluR, CRMP5, DNER, GAD65, seronegative AE	mRS was scored at admission. Favourable mRS was defined as ≤ 2.
Dash 2017	Range 40-83 years	8	7 male	< 1 yrs	Non-RCT	Single	mRS	Y	Y	With	LGI1	mRS was used to measure utility of treatment.
Deng 2022	Median age of onset of 41.5 years (range: 17-73 years)	10	8 male	< 1 yrs	Non-RCT	Single	mRS	Y	Y	With	GABA(A)R	mRS was scored at nadir and at follow-up, and was used to compare outcomes between different subgroups.
Donmez 2022	48 year old	1	Male	< 1 yrs	Non-RCT	Single	mRS	Y	Y	With	DPPX	MoCA was scored during acute phase and post treatment.
Spatola 2017	Median 55	11	4 female	<1 yrs	Non-RCT	Single	mRS, SARA	Y	Y	With	mGluR	mRS was scored at last follow-up. Good outcome was defined as mRS ≤ 2, poor outcome was defined as mRS > 2.
Benoit 2023	Median 64	48	47 male	<1 yr	Non-RCT	Single	FAQ, SF36	Y	y	With	CASPR2	SF36 and FAQ (Functional Activities Questionnaire) were used for instrumental activities of daily living.
Probasco 2018	Median 26	8	7 female	<1 yr	Non-RCT	Single	mRS	Y	Y	With	NMDA	Ambulatory mRS was defined as a mRS of ≤ 3, non-ambulatory was defined as > 3.
Garrood 2019	Median 9	44	26 females	<1 yr	Non-RCT	Single	mRS, FSIQ	Y	Y	With	NMDA	Favourable outcome was defined as mRS ≤ 2.
Affan 2018	Median 55	47	64% female	<1 yr	Non-RCT	Single	mRS	Y	Y	With	NMDA, LGI1	Favourable outcome was defined as mRS ≤ 2, poor outcome was defined as mRS > 2.
He 2023	Median 22	5	5 female	<1 yr	Non-RCT	Single	mRS	Y	Y	With	NMDA	mRS scoring was used to assess patient outcome.
Xue 2023	Median 33	94	40 female	<1 yr	Non-RCT	Single	mRS, CASE	Y	Y	With	NMDA, GABA, CASPR, LIG1	Good prognosis was defined as mRS ≤ 2.
Morgan 2024	Median 28	38	29	<1 yr	Non-RCT	Single	mRS, CASE, MOCA, MMSE, GAD-7, PHQ-9	Y	Y	With	NMDA	On mRS scoring, scores were dichotomized as ≤ 2 and > 2. On MoCA scoring, mild was defined as a score of 18 - 25, moderate was defined as a score of 10 - 17, and severe was defined as a score < 10. On MMSE scoring, normal was defined as a score of 24 - 30, mild was defined as a score of 19 - 23 points, moderate was defined as a score of 10 - 18 points, and sever cognitive impairment was defined a…
Lee 2022	Median 49	23	12 male	<1 yr	Non-RCT	Single	mRS, CASE	Y	Y	With	LGI1, MOG	mRS and CASE scoring were used. A favourable mRS was defined as a mRS of ≤ 2. A favourable CASE was defined as a total CASE score of ≤ 3.
Nikolaus 2023	Median 8	59	44 female	<1 yr	Non-RCT	Single	NEOS, mRS	Y	Y	With	NMDA	Good clinical outcome was defined as mRS ≤ 2, poor clinical outcome was defined as mRS > 2.
Guo 2023	Median age 35	5	2 female	<1 yr	Non-RCT	Single	mRS	Y	Y	With	mGluR5	mRS was scored at last follow-up. Good outcome was defined as mRS ≤ 2, poor outcome was defined as mRS > 2.
Li 2023	Median 32	21	10 female	<1 yr	Non-RCT	Multi	mRS, CASE	Y	Y	With	NMDA	mRS and CASE were used as outcomes.
Liu 2018	Median 35	19	12 female	<1 yr	Non-RCT	Single	mRS	y	y	With	NMDA	Favourable prognosis was defined as mRS ≤ 2, poor prognosis was defined as mRS > 2.
Liba 2016	Median 13	9	9 female	<1 yr	Non-RCT	Single	mRS	Y	Y	With	NMDA	Good prognosis was defined as mRS ≤ 2.
Schwarz 2023	Median 52 (16-89)	40	22 female	<1 yr	Non-RCT	Single	mRS, CASE	Y	Y	WIth	NMDA, LGI1, CASPR2, GABAB, SOX-1, GlycinR	Good outcome was defined as mRS ≤ 2, unfavourable outcome was defined as mRS > 2.
Fu 2017	Mean age of 6	38	23 female	<1 yr	Non-RCT	Single	mRS	Y	Y	With	NMDA	Good outcome was defined as mRS ≤ 2, unfavourable outcome was defined as mRS > 2.
Morano 2021	Median 64	19	14 male	<1 yr	Non-RCT	Single	B-SIT (Brief Smell Identification Test), mRS	y	y	With	NMDA, LGI1, CASPR2, SOX1	mRS and B-SIT scoring were used to measure patient outcome. On B-SIT scoring, anosmia was defined as a B-SIT score of < 6, Hyposmia was defined as a B-SIT score of 6 - 8, and a normal olfaction a B-SIT score of ≥ 9.
Celicanin 2017	Median 62	16	9 male	<1 yr	Non-RCT	Single	mRS, MMSE	Y	Y	With	LGI1	mRS and MMSE scoring were used as primary and secondary patient outcomes respectively.
Zheng 2020	Mean 9	42	27 female	<1 yr	Non-RCT	Single	mRS	Y	Y	With	NMDA	Complete or near-complete recovery was defined as mRS ≤ 2.
Morgan 2023	Median 28	38	29	< 1 yr	Non-RCT	Single	mRS, CASE, MOCA, MMSE, GAD-7, PHQ-9	Y	Y	With	NMDA	Repeat of Morgan 2024.
Dogan Onugoren 2016	Mean 43	19	Incomplete data (Table 1)	< 1 yr	Non-RCT	Multi	mRS	Y	Y	WIthout	LGI1, CASPR2, NMDAR, GAD	mRS ≤ 2: patients who can live independently, mRS > 2: patients who need are unable to live independently.
Ma 2022	Median 24.5	64	38 female (59%)	< 1 yr	Non-RCT	Single	mRS, NEOS	Y	Y	With	NMDA	mRS ≤ 2: good functional status, mRS > 2: poor functional status. mRS > 4: treatment failure. mRS scored on admission and at 12 months.
Siahaan 2021	26	1	1 female (100%)	Not stated	Non-RCT	Single	MMSE, MOCA	Y	Y	Without	NMDA	MMSE and MoCA scoring were assessed at one month after discharge and one year after extensive rehabilitation.
Wang 2022	30	1	1 female (100%)	Not stated	Non-RCT	Single	mRS	Y	Y	Without	GAD65	mRS was scored before and after treatment, and the improvement was used as a proxy for efficacy of treatment.
Zhou 2024	Median 28	343	178 female (52%)		Non-RCT	Single	mRS, CASE	Y	Y	With	NMDA, CASPR2, LGI1, GABAB, AMPAR, DPPX, GlyR, mGluR5, D2R, IgLON5, GAD65	mRS and CASE scores were assessed at onset, discharge, 6 mo, 12 mo, and 24 mo after discharge. Good clinical outcomes and satisfactory neurologic recovery were defined as mRS ≤ 2 at 12 months after discharge.
Jeantin 2024	Median 32.5	6	5 female	<1 yr	Non-RCT	Single	MSLT	Y	Y	With	GAD65	Hypersomnia was defined as a mean sleep latency of < 8 min during MSLT.
Rojas 2017	Mean 58	18	12 male	<1 yr	Non-RCT	Single	MMSE	Y	Y	With	LGI1, CASPR2, Ma2	MMSE scoring was used as the primary outcome.
Yeshokumar 2022	Mean 23	41	30 female	<1 yr	Non-RCT	Multi	mRS, ABAS-3	y	y	With	NMDA	mRS and ABAS-3 scoring were used to measure patient outcomes. On the mRS scale, a good score was defined as mRS ≤ 2, and a poor score was defined as mRS > 2. On the ABAS-3 scale, GAC and domain scores were standardized to an average of 100 and a SD of 15, where a score of 120 and above was classified as high, a score of 110 - 119 was classified as above average, a score of 90 - 109 was classified…
Lee 2022	Median 43	147	78 male (53%)	<1 yr	Non-RCT	Multi	mRS, CASE	Y	Y	With	Seronegative AE	mRS and CASE scoring were used. A poor clinical outcome and persistent disease was defined as a mRS score > 2.
Titulaer 2013	Median 21 (8 months to 85 yrs)	577	468 female (81%)	Median 24 months	Non-RCT	Multi	mRS	Y	Y	With	NMDA	Good outcome was defined as mRS ≤ 2.
Rodriguez 2022	Median 66	118	78 (66%) male	<1 yr	Non-RCT	Multi	mRS	Y	Y	With	LGI1	Favourable outcome was defined as mRS ≤ 2.
Song 2022	Median 103 months	18	12 female	<1 yr	Non-RCT	Single	mRS	Y	Y	Without	MOG	Good outcome was defined as mRS ≤ 1.
Blum 2020	Mean 33.7	61	55 female	<1 yr	Non-RCT	Multi	PROMIS Negative PSII, mRS	Y	Y	With	NMDA	PROMIS positive PSII and negative PSII tools were used to assess the impact of chronic illness on individual psychosocial function.
Zhang 2024	Mean 29.79	29	9 female (47%)	< 1 yr	Non-RCT	Single	mRS, MMSE	Y	Y	Without	NMDA	mRS and MMSE were used. mRS was scored at admission and discharge, while MMSE was only assessed at admission.
Yang 2023	Mean 9	27	18 female	<1 yr	Non-RCT	Single	mRS	Y	Y	With	NMDA	mRS scoring was used to assess severity of neurological impairment and prognosis, and was measured at acute phase and at 6 months follow-up. At acute phase, moderate impairment was defined as mRS ≤ 3, while severe impairment was defined as mRS > 3. At 6 months follow-up, good functional prognosis was defined as mRS ≤ 2.
Dubey 2020	Median 46	39	All male	<1 yr	Non-RCT	Multi	mRS	Y	Y	With	KLHL11	mRS scoring was used as the main outcome.
Iorio 2020	Median 64	50	26 female	<1 yr	Non-RCT	Multi	mRS	Y	Y	With	NMDA, LGI1, CASPR2, GABAB, SOX1	mRS scoring was used to measure patient outcome. A good outcome was defined as mRS ≤ 2 at last follow-up, while a poor outcome was defined as mRS ≥ 4.
Guang 2021	Median 8	386	224 female (58%)	<1 yr	Non-RCT	Multi	mRS	Y	Y	With	NMDA	mRS scoring was used to measure patient outcome. A completele recovery was defined as mRS = 0, a good outcome was defined as mRS ≤ 2 at last follow-up, while a poor outcome was defined as mRS > 2.
Wang 2015	Median 23	43	24 female	<1 yr	Non-RCT	Single	mRS	Y	Y	With	NMDA	Good outcome was defined as mRS ≤ 2.
Voltz 2016	Mean 28	34	30 female	<1 yr	Non-RCT	Multi	mRS	Y	Y	With	NMDA	mRS scoring was used as the secondary outcome.
Aungsumart 2019	Median 19	31	19 female	<1 yr	Non-RCT	Single	mRS	Y	Y	With	NMDA	mRS scoring was used to assess patient outcome. A favourable outcome was defined as mRS ≤ 2, while a non-favourable outcome was defined as mRS > 2.
Guo 2022	Median 44	44	25 female	<1 yr	Non-RCT	Single	mRS	Y	Y	With	LGI1, CASPR2	mRS scoring was used to measure patient outcome. Good outcome was defined as mRS ≤ 2 at the end of follow-up, poor outcome was defined as mRS > 2.
Cai 2023	Mean 40.5	134	83 male	<1 yr	Non-RCT	Multi	mRS	Y	Y	With	NMDA, LGI1, GABAB, CASPR2, AMPA, DPPX	mRS was scored at 1-year follow-up. Good outcome was defined as mRS ≤ 2, poor outcome was defined as mRS > 2.
Griffith 2024	Mean 52	50	26 male	Average 39 months	Non-RCT	Multi	WASI-II, WAIS-IV, WMS-IV	Y	Y	With	NMDA, LGI1, CASPR2, VGKC	WASI-II, WAIS-IV and WMS-IV scoring were used. WAIS scoring was used to derive processing speed index and working memory index. WMS and CVLT scoring were used to derive auditory memory, visual memory, immediate memory adn delayed memory.
Wu 2022	Median 39	234	131 male (56%)	<1 yr	Non-RCT	Single	mRS, CASE	Y	Y	With	NMDA, LGI1, CASPR2, GABAB, AMPA, DPPX, MOG, GAD65	mRS and CASE scoring were used as primary outcomes.
Wu 2023	Median 31	51	29 male (57%)	<1 yr	Non-RCT	Single	mRS	Y	Y	With	NMDA	mRS scoring was used to assess patient prognoses before final discharge. Good prognosis was defined as mRS ≤ 2 before final discharge, while poor outcome was defined as mRS > 2.
Hümmert 2023	Median 26	27	21 female	<1 yr	Non-RCT	Single	mRS, NEOS	Y	Y	With	NMDA	Good outcome was defined as mRS ≤ 2.
Hara 2021	Median 47	109	66 female	<1 yr	Non-RCT	Single	mRS	Y	Y	With	NMDA, LGI1, GABAB, GAD65	mRS scoring was used as the primary outcome
Zou 2020	Mean 34.8	33	19 female (58% female)	< 1 yr	Non-RCT	Single	mRS	Y	Y	With	NMDA	mRS was scored at acute stage and at 3 months.
Shin 2018	Median 28	5	3 female (60%)	< 1 yr	Non-RCT	Single	mRS	Y	Y	With	NMDA	mRS was used to evaluate functional recovery.
Seifert-Held 2021	Mean 53	71	30 female (42%)	< 1 yr	Non-RCT	Multi	mRS	Y	Y	With	GAD65, NMDA, LGI1, CASPR2, AMPAR, GABA, mGluR, GlyR, DPPX, IgLON-5, Dopamine, Neurexin	mRS scoring was used to measure functional outcome at before first symptoms, at maximum of disease, at 3, 6 and 12 months of follow-up. A good outcome was compared with a mRS score of < 2.
Shu 2018	Mean 28.4	66	37 female (56%)	< 1 yr mean, but up to 2 yr	Non-RCT	Single	mRS	Y	Y	WIth	NMDA	mRS scoring was measured before and 3 months after treatment. Treatment failure was defined as a mRS score of ≥ 4 1 month into treatment.
Long 2022	Mean 26	40	24 female	Mean 1.5 yrs	Non-RCT	Single	MoCA, HAMA, HAMD, ANT	Y	Y	With	NMDA	ANT, MoCA, HAMA and HAMD scoring were used. ANT scoring was used to assess executive function, MoCA scoring was used to assess general cognitive function, HAMA scoring was used to assess anxiety, and HAMD scoring was used to assess depression.
Ciano-Petersen 2023	Median 20	89	75 female	<1 yr	Non-RCT	Single	mRS	Y	Y	With	NMDA	Good outcome was defined as mRS ≤ 2, poor outcome was defined as mRS > 2.
Liao 2017	Median 40.5	14	8 male	<1 yr	Non-RCT	Single	mRS	Y	Y	With	NMDA	Good outcome was defined as mRS ≤ 2, poor outcome was defined as mRS > 2.
Aboseif 2024	Median 68.5	30	60% male	< 1 yr	Non-RCT	Single	mRS, CASE, MOCA	Y	Y	With	LGI1	mRS, CASE and MoCA scoring were used. mRS scoring was used to assess patient outcome. MoCA was scored within 100 days of admission. mRS and CASE were scored at each clinical visit and at follow-ups (12 months and > 12 months). Good outcome was defined as mRS ≤ 2, poor outcome was defined as mRS > 2.
Du 2022	Mean 41.88 for RTX cohort, 37.61 for control cohort	59	33 males	< 1 yr	Non-RCT	Single	mRS, CASE, MMSE, MPI	Y	Y	With	NMDA, LGI1, CASPR2	mRS, CASE, MMSE and MPI were scored at baseline, discharge, 6 months post discharge, 12 months post discharge and at last follow-up, and were used to assess patient outcome. Favourable outcome was defined as CASE (≤ 2 or improvement by ≥ 5 points), mRS (≤ 2 or improvement by ≥ 2) or MMSE (≥ 27 or improvement by 10 or more points)
Sharma 2022	Undisclosed	Undisclosed	Undisclosed	1 - 4 years	Non-RCT	Undisclosed	mRS	Y	Y	Without	MNDA, MOG, LGI1, GAD65	mRS scoring was used to determine patient outcome.
Cai 2020	Mean 28.59 (SD 11.07)	17	9 males	< 1 year	Non-RCT	Single	HAMA, HAMD, MoCA	Y	Y	With	NMDA	HAMA, HAMD, MoCA scoring were used as outcomes.
Wu 2019	52	1	Female	< 1 year	Non-RCT	Single	mRS	Y	Y	With	CV2	mRS scoring was used to assess functional outcomes.
Jiang 2022	Mean 61 (range: 40-81)	60	Male:female (3:1)	Mixed	Non-RCT	Multi	mRS	Y	Y	With	GABAB	mRS scoring was scored at last follow-up, and was used to assess patient outcome. Good outcome was defined as mRS ≤ 2, poor outcome was defined as mRS > 2.
Qin 2023	Mean age ICU 33.82 (+-15.69), non-ICU 35.05 (+/- 14.91)	123	27:28 (M:F ICU), 23:45 (M:F non-ICU)	< 1 year	Non-RCT	Single	mRS	Y	Y	With	NMDA, GABAB, LGI1, CASPR2, AMPAR	mRS was scored at 3 months. Good outcome was defined as mRS ≤ 2, poor outcome was defined as mRS > 2.
Han 2022	Mean 9.2 +/- 3.7	20	11 females	< 1 yr	Non-RCT	Single	mRS	Y	Y	With	Mixed	mRS was scored at 3 months. Good outcome was defined as mRS ≤ 2, poor outcome was defined as mRS > 2.
Mittal 2016	Median 47 (range 22-88)	25	17 women	< 1 yr	Non-RCT	Single	mRS	Y	Y	With	VGKC, LGI1, MNDA, AMPA, ANNA1, Ma1/Ma2, PCA1	mRS was scored at admission and at 3 months. Poor outcome was defined as mRS > 3.
Zeng 2019	Mean (SD) 42.35 (15.66)	34	16 women	< 1 year	Non-RCT	Single	mRS	Y	Y	With	NMDA, LGI1, GABAB	mRS scoring was used to categorise severity of disability in patients, and to measure correlation with neutrophil-lymphocyte ratio. Mild/moderate disability was defined as mRS ≤ 3, and severe disability was defined as mRS > 3.
Dogra 2023	Range: 13 -88	5	Undisclosed	< 1 year	Non-RCT	Single	mRS, unspecified cognitive test	Y	Y	Without	SAIE	mRS was scored at presentation.
Hu 2021	23	1	Woman	< 1 yr	Non-RCT	Single	mRS	Y	Y	Without	NMDA	mRS was scored at 1-year follow-up.
Han 2024	Median 4.2 (2.8, 8.7)	9	6 male	< 1 year	Non-RCT	Single	mRS	Y	Y	Without	NMDA	mRS was scored at initial diagnosis, initiation of treatment, and at last follow-up.
Wada 2017	Undisclosed	5	4 female	Undisclosed	Non-RCT	Single	mRS	Y	Y	Without	NMDA	Favourable outcome was defined as mRS ≤ 1.
Gombolay 2023	Mean SD 11.1 (5.2)	41	29 female	< 1 yr	Non-RCT	Single	Paediatric modified mRS	Y	Y	Without	NMDA	mRS was scored at 1 year. Good outcome was defined as mRS ≤ 2, poor outcome was defined as mRS > 2.
Marcus 2020	Median 13.5 years	17	59% female	< 1 yr	Non-RCT	Single	mRS	Y	Y	Without	NMDA	mRS was scored at adir and at last follow-up.
Zeng 2020	44.7 +/- 14.09	7	4 men	< 1 yr	Non-RCT	Single	mRS	Y	Y	Without	GABAB	mRS scoring was used to assess rehabilitation efficacy.
Lin 2021	range 1.9 - 16.7 years	9	6 females	< 1 yr	Non-RCT	Single	mRS	Y	Y	With	NMDA	mRS was scored at 1 year.
Wu 2021	Range 28-74, median 65.	13	10 males	< 1 yr	Non-RCT	Single	mRS	Y	Y	With	GABAB	mRS was scored on admission, discharge, and follow-up.
Zhang 2017	Mean 26+/- 11.3 (range 10-59)	62	29 males	<1 yr	Non-RCT	Single	mRS	Y	Y	With	NMDA	mRS was administered before treatment and at discharge. Favourable outcome was defined as mRS ≤ 2, unfavourable outcome was defined as mRS > 2.
Gong 2023	Mean (IQR) 24 (21, 34)	96	52 (54%) female	< 1 yr	Non-RCT	Single	mRS, GCS	Y	Y	With	NMDA	mRS and GCS was scored. mRS was scored on hospitalisation, discharge, and every 6 months after discharge, and was used to categorize patients into good or poor prognosis. Good prognosis was defined as mRS ≤ 2, poor prognosis was defined as mRS > 2.
Kong 2019	Mean (SD) 16.62 (7.39)	24	16 female	< 1 yr	Non-RCT	Single	mRS	Y	Y	With	NMDA	mRS was scored at diagnosis and at 6 months follow-up. Good outcome was defined as mRS ≤ 2 at follow-up.
Li 2023	Mean 54 (IQR 31, 65)	175	96 male	< 1 yr	Non-RCT	Single	mRS, GCS, CASE	Y	Y	With	Mixed, unspecified	mRS was used to evaluate prognosis. Good prognosis was defined as mRS ≤ 2, poor prognosis was defined as mRS > 2.
Hegen 2016	31	1	1 female	< 1 yrs	Non-RCT	Single	mRS	Y	Y	With	NMDA	mRS scoring was used to assess disease severity.
Mendoza 2015	Range 2-61	7	4 males	< 1 yrs	Non-RCT	Single	mRS	Y	Y	With	VGCC, VGKC, NMDA	mRS was scored at discharge.
Yu 2021	Mean (SD): 30.04 (12.56)	73	40 female	< 1 yrs	Non-RCT	Single	mRS	Y	Y	With	NMDA	mRS was scored before and after immunotherapy, and was used to assess prognosis. Good outcome was defined as mRS ≤ 2, poor outcome was defined as mRS > 2.
Cao 2023	Median 23 (8-62)	72	44 female	<1 yrs	Non-RCT	Single	mRS	Y	Y	With	NMDA	Patients were categorized into mRS ≤ 2 and mRS > 2.
Kong 2023	Mean 60	1066	416 female	<1 yr	Non-RCT	Multi	mRS	y	y	With	LGI1	Poor outcome was defined as mRS > 2.
Balu 2019	Undisclosed	382	315 female (82%)	<1 yr	Non-RCT	Multi	mRS, NEOS	Y	Y	With	NMDA	Poor outcome was defined as mRS > 2.
Aboseif 2023	Median 69.5	30	60% male	<1 yr	Non-RCT	Multi	mRS, CASE, MoCA	Y	Y	With	LGI1	mRS, CASE and MoCA were scored. MoCA was used as a measure of cognitive impairment, and was the primary outcome.
Pang 2022	Median 58	58	35 female (60%)	<1 yr	Non-RCT	Single	mRS	Y	Y	With	NMDA, VGKC	Favourable outcome was defined as mRS ≤ 2.
Binks 2017	Range 44-86	42	29 male	Median 4 years (0.5-15)	Non-RCT	Undisclosed	HADS, LSQ, EQ-5D-5L, ACE-R	Y	Y	With	LGI1	ACE-R, HADS, LSQ and EQ-5D-5L scoring were used to assess long-term cognitive, neropsychiatric and QOL outcomes.
Yan 2024	Mean 51	71	42 female	<1 yr	Non-RCT	Multi	mRS	Y	Y	With	NMDA, LGI1, CASPR2, GABAB, DPPX, GluR5, AMPAR	Good outcome was defined as mRS ≤ 2, unfavourable outcome was defined as mRS > 2.
Li 2021	Mean 28	21	11 male	<1 yr	Non-RCT	Single	HAMD, HAMA, MoCA	y	y	With	NMDA	MoCA scoring was used to assess cognition, HAMD scoring was used to assess depression, and HAMA was used to assess anxiety.
Lee 2022	Mean 29	36	26 female (72%)	>1 yr (12-63 months)	Non-RCT	Single	mRS, CASE	Y	Y	With	NMDA	mRS and CASE scoring were used to measure clinical outcomes at last follow-up. On CASE scoring, excellent outcome was defined as 0-4, while a poor outcome was defined as 5-27. On mRS scoring, good outcome was defined as mRS ≤ 2, poor outcome was defined as mRS > 2.
Wang 2021	Mean 27	24	19 female	<1 yr	Non-RCT	Single	mRS	Y	Y	With	NMDA	mRS scoring was used to assess functional outcome.
Liang 2020	Mean 29	15	8 male	<1 yr	Non-RCT	Single	MoCA	Y	Y	With	NMDA	MoCA was used to assess cognitive function.
Wesselingh 2022	Median 61	208	Undisclosed	<1 yr	Non-RCT	Multi	mRS	Y	Y	With	NMDA, LGI1	Good outcome was defined as mRS ≤ 2, bad outcome was defined as mRS > 2.
Cao 2022	Median (range): 23 (8-69)	73	43 female	< 1 yr	Non-RCT	Single	mRS	Y	Y	With	NMDA	mRS scoring was used to assess functional status. Good functional status was defined as mRS < 4, poor functional status was defined as mRS ≥ 4.
Guasp 2023	Median 27 (IQR 21-35). Range 12-60	28	22 female	<1 yr	Non-RCT	Single	mRS, CASE, NEOS, MOCA, Hamilton Depression Rating Scale, GAF, GAI, Young Mania Rating Scale, Positive and Negative Syndrome Scale	Y	Y	With	NMDA	MoCA scoring was used to assess language or speech. Basic ADL was defined as self-care activities routinely performed, which was defined as mRS ≤ 2. On GAF scoring, disability was defined as GAF ≤ 70. On the Positive and Negative Syndrome Scale, behavioural and psychiatric alterations was defined as ≥ 3 on one item. On HAMD scoring, abnormal was defined as HAMD > 7. On Young Mania Rating Scale, a…
Zhang 2023	Undisclosed	43	Undisclosed	Undisclosed	non-RCT	Undisclosed	mRS	Y	Y	With	NMDA	mRS scoring was used to classify patients into mild and severe. Cutoff scores and mRS scores were undisclosed.
Wang 2017	Median 34.5 (range 19.75-39.5)	10	7 Female	< 1 yr	Non-RCT	Single	mRS	Y	Y	With	NMDA	Good outcome was defined as mRS ≤ 2, bad outcome was defined as mRS > 2.
Gordon-Lipkin 2017	Median (IQR): children, 2.4 (2.1-3), adult 24.7 (22-40.8)	12	2 Female in children, 7 female adult (100%)	< 1 yr	Non-RCT	Single	mRS, ABAS-3	Y	Y	With	NMDA	mRS and ABAS-3 scoring were used. mRS was scored on admission, discharge and last follow-up. Good outcome was defined as mRS ≤ 2, and persistent disability was defined as mRS ≥ 1. For ABAS-3 scoring, a standard score of less than 85 was below average.
Ventura 2021	78	1	Female	< 1 yr	Non-RCT	Single	MOCA, MMSE	Y	Y	With	CASPR2	MoCA and MMSE scoring were used as outcomes.
Xu 2022	64 adults (over 18), 23 paediatric (under 18)	87	54 female	< 1 yr	Non-RCT	Single	mRS	Y	Y	With	NMDA	mRS scoring was used to assess clinical severity. A low score was defined as mRS ≤ 3.
Yang 2022	29	1	Female	< 1 yr	Non-RCT	Single	mRS, MOCA, MMSE	Y	Y	With	GABAA	mRS, MoCA and MMSE scoring were used as outcomes of clinical severity.
Li 2023	Mean years (SD), 61.91±11.20	35	27 male	< 1 yr	Non-RCT	Single	mRS	Y	Y	With	LGI1	mRS was scored on admission and at 6 months, was used as a proxy for neurological function, and correlated to CSF measure.
Ai 2018	Mean age 35.52 +/- 17.46	33	18 female	<1 yr	Non-RCT	Single	mRS	Y	Y	With	NMDA	mRS was scored at nadir and at 3 months of onset.
Zhang 2021	Mean 59	9	7 female	<1 yr	Non-RCT	Single	mRS	Y	Y	With	AMPAR	mRS was scored on admission and at follow-up.
Huang 2023	Median 47	103	62 male (60%)	<1 yr	Non-RCT	Single	mRS	Y	Y	With	NMDA, LGI1, GABAB, CASPR2, AMPA, DPPX	Good prognosis was defined as mRS ≤ 2, poor prognosis was defined as mRS > 2.
Cai 2021	Median 36	143	84 male	<1 yr	Non-RCT	Multi	mRS, CASE	Y	Y	With	NMDA, LGI1, GABAR	mRS and CASE scores were used to assess changes in disease severity.
Kanmaz 2023	Mean 94 months	23	14 girls (61%)	>1 year mean 31 months	Non-RCT	Single	mRS, NEOS	Y	Y	With	NMDA, GAD	mRS and NEOS scoring were used. An adverse outcome was defined as the presence of autoimmune-related epilepsy, mRS > 0, or any special education requirement at the end of the first year, while a favourable outcome was defined as the lack of any.
Kang 2022	Range 3-192 months	103	56 girls	<1 yr	Non-RCT	Single	mRS	Y	Y	With	NMDA, CASPR2, LGI1, GABAB	mRS scoring was used to assess patient outcome. A good outcome was defined as mRS = 0 at last follow-up, while a good outcome was defined as ≥ 1.
Popova 2023	Median 60	60	30 female	<1 yr	Non-RCT	single	mRS, GCS	Y	Y	With	CASPR2, MOG
Cheng 2023	Mean 44	147	80 male (54%)	<1 yr	Non-RCT	single	mRS, CASE	Y	Y	With	NMDA, LGI1, GABAB	mRS and CASE were scored on admission and at 30 days after initiation of first-line immunotherapy, and was used to assess disease severity.
Hang 2022	Median 28	119	67 female (56%)	<1 yr	Non-RCT	single	mRS	y	Y	With	NMDA	mRS scoring was used to assess neurological function of patients at admission.
Chen 2022	Median 55	22	13 male	<1 yr	Non-RCT	Single	mRS	Y	Y	With	GABAB	Good outcome was defined as mRS ≤ 2, poor outcome was defined as mRS > 2.
Jones 2017	Mean 10.12	16	12 female (75%)	< 1 yr	Non-RCT	Multi	mRS	Y	Y	With	NMDA	mRS scoring was used to grade disease severity at peak of illness, at discharge, and at follow-up. A good outcome or mild disability was defined as mRS ≤ 2, while a moderate-to-severe outcome was defined as mRS > 2.
Qiu 2019	Mean 39	50	19 female (38%)	< 1 yr	Non-RCT	Single	mRS	Y	Y	With	NMDA, GABAB, AMPAR	mRS scoring was used to assess neurological function of patients at admission, discharge and at follow-up. A good prognosis was defined as a mRS ≤ 1, while a poor prognosis was defined as mRS > 1.
Tan 2023	Median 28	20	15 female (75%)	< 1 yr	Non-RCT	Single	mRS	Y	Y	With	NMDA	mRS was scored at three-monthly intervals up to a year, and was used to assess clinical outcomes. NEOS was scored within 4 weeks from initiation of immunotherapy. Favourable clinical outcome was defined as mRS ≤ 1, but also ≤ 2 in the same paper. Severe disease was defined as mRS > 4. No mention of mRS 3 - 4.
Howarth 2023	Mean 11.7	21	14 female (67%)	< 1 yr	Non-RCT	Single	mRS, CASE, CALS	Y	Y	With	NMDA	mRS, CASE and CALS scoring were used to assess outcomes at admission and at discharge.
Shim 2020	Median 9	32	24 female (75%)	< 1 yr	Non-RCT	Multi	mRS, CASE	Y	Y	With	NMDA	mRS and CASE were scored at onset and at follow-up (0, 3, 6, 12, 24 months), and were used to assess disease deverity and clinical outcomes. Good clinical outcome was defined as mRS ≤ 2.
Sun 2022	Range 18 - 83 y/o	112	55 female (49%)	Undisclosed	Non-RCT	Multi	mRS	Y	Y	With	NMDA	mRS scoring was used to assess clinical outcome at 3 months follow-up and > 12 months follow-up. Good prognosis was defined as mRS ≤ 2, poor prognosis was defined as mRS > 2.
Dou 2020	Median 6.7	8	4 female (50%)	< 1 yr	Non-RCT	Single	mRS	Y	Y	With	NMDA	mRS was scored before and after treatment. Good outcome was defined as mRS ≤ 2, and complete recovery was defined as mRS = 0.
Zhang 2018	Mean 29.9	53	28 female (53%)	< 1 yr	Non-RCT	Single	mRS	Y	Y	With	NMDA	mRS was scored at 2-year follow-up, and was used to assess clinical outcome. Good outcome was defined as mRS ≤ 1, while poor outcome was defined as mRS 2 - 5.
Morano 2022	Median 64	19	5 female (25%)	Median 4.5 mo, but up to 48 mo	Non-RCT	Single	mRS, MOCA, B-SIT	Y	Y	With	NMDA, LGI1, CASPR2, AMPAR, GABAB, DPPX, GAD65, SOX1	mRS, MOCA, B-SIT scoring were used. mRS was scored at onset and at follow-up. B-SIT and MoCA were scored on follow-up visits.
Pruetarat 2019	Median 8.4	14	10 female (71%)	Undisclosed	Non-RCT	Multi	mRS	Y	Y	With	NMDA	mRS was scored at baseline, 12 and 24 months, and was used to assess severity of disease and treatment outcomes. A good outcome was defined as mRS ≤ 2.
Gresa-Arribas 2014	Undisclosed	250	Undisclosed	Undisclosed	Non-RCT	Multi	mRS	Y	Y	With	NMDA	mRS was scored at last follow-up, and was used to assess clinical outcome. Good outcome was defined as mRS ≤ 2, poor outcome was defined as mRS > 2. Clinical relapse was defined as the new onset or worsening of symptoms by 1 point or more on mRS.
Macher 2023	Median 58	27	17 female (63%)	< 1 yr	Non-RCT	Single	mRS, CASE, NEOS	Y	N	With	NMDA, LGI1, GAD, CASPR2, AMMPAR, Glycine receptor, IgLON5	mRS, CASE and NEOS were used to assess recovery in patients, and were scored on admission and over the follow-up period in 6-month intervals. Good recovery was defined as mRS ≤ 2, poor recovery was defined as mRS > 2.
Zhang 2021	Median 28	176	83 female (47%)	< 1 yr	Non-RCT	Multi	mRS, CASE	Y	Y	With	NMDA, LGI1, GABAB, DPPX, AMPAR	CASE was used to assess clinical outcomes, and was scored on admission, and 3/6/12/24 months after discharge. Excellent clinical outcome was defined as CASE 0-4, moderate was defined as CASE 5-9, poor was defined as CASE 10-27. mRS was scored at 12 months follow-up, and was used to assess functional status. Good functional status was defined as mRS ≤ 2, while poor functional status was defined as…
Li 2023	Median 43.3	55	19 female (35%)	Undisclosed	Non-RCT	Single	mRS	Y	Y	Without	NMDA, LGI1, GABAB, CASPR2, mGluR5	mRS was scored at maximal disease severity, and at 0/3/6/12 mo/last follow-up. Favourable outcome was defined as mRS ≤ 2, while poor outcome was defined as mRS > 2 at last follow-up.
Shu 2017	Median 26	68	35 male	<1 yr	Non-RCT	Single	mRS	Y	Y	With	NMDA	mRS scoring was used to assess neurological status.
Ding 2018	Mean 40	24	14 female	<1 yr	Non-RCT	Single	mRS	Y	Y	With	NMDA	mRS was used to assess neurological status, and was scored at nadir and 6 months after symptom onset.
Zhang 2021	Mean 7.5	210	119 female (56%)	Undisclosed	Non-RCT	Single	mRS	Y	Y	With		mRS was scored at acute phase, 2 weeks after first-line therapy, and at follow-up ≥ 1 year. A favorable outcome was defined as mRS = 2, and poor outcomes were defined as mRS = 3 at the end of follow-up. If the patient died, the mRS was recorded as 6.
Li 2022	Median 64	79	27 male	Median 24 months	Non-RCT	Single	mRS, MoCA	Y	Y	With	LGI1	Good functional outcome was defined as mRS ≤ 2.
Halliday 2022	Mean 46	356	154 male	<1 yr	Non-RCT	Multi	mRS	Y	Y	With	NMDA, LGI1	mRS scoring was used as the primary outcome.
Zhou 2022	Mean 7.5	47	24 female (51.1%)	< 1yr	Non-RCT	Single	mRS, CASE	Y	Y	Without	NMDA, Ma2, CASPR2, CV2, AMPAR, GABAB	mRS and CASE scoring were measured on admission, admission to PICU, and at discharge.
Lim 2019	Median 36.5	50	29 female (58%)	<1 yr	Non-RCT	Single	mRS, CASE	Y	Y	Without	NMDA, LGI1, AMPA	mRS and CASE scoring were used to assess clinical severity, and were scored as mild, moderate or severe during initial scoring.
Lim 2019	Median 29.5	38	26 female (69%)	<1 yr	Non-RCT	Multi	mRS, CASE	Y	Y	Without	NMDA, LGI1	mRS and CASE scoring were used to assess clinical severity, and were scored as mild, moderate or severe during initial scoring.
Zhang 2020	Mean 32.7	227	99 female (44%)		Non-RCT	Single	mRS, GCS	Y	Y	With	NMDA, GABAB, LGI1, CASPR2	GCS was scored on admission and discharge. mRS was scored at discharge, and was used to assess prognosis. Poor prognosis was defined as mRS > 2, while "recovered well" was defined as mRS ≤ 2.
Dou 2022	Mean 8	41	23 male (56%)	<1 yr	Non-RCT	Single	mRS	Y	Y	With	NMDA, CASPR2	Good prognosis was defined as mRS ≤ 2, poor prognosis was defined as mRS > 2.
Yokota 2023	Median 26	21	15 female (71%)	Median 63 months	Non-RCT	Single	Neuro-QOL, mRS, WAIS-III	Y	Y	With	NMDA, Bickerstaff, ADEM, others undefined	Neuro-QOL scoring was used to assess physical, mental and social QoL. A positive category included domains of upper etremity function, lower extremity function, positive affect and well-being, cognitive function, satisfaction with social roles and activities, and ability to participate in social roles and activities. A negative category included domains of fatigue, sleep disturbance, depression, …
Schubert 2019	Median 43	120	70 female (58%)	Undisclosed	Non-RCT	Multi	mRS	Y	Y	With	NMDA, LGI1, CASPR2, Glutamic acid decarboxylase	mRS scoring was used to assess neurologic outcome, and was scored at disease maximum and at discharge. Good neurologic outcome with no to moderate disability was defined as mRS ≤ 3. Poor outcome was defined as mRS > 3.
Deng 2019	Median 32.9	86	38 female (44.2%)	Undisclosed	Non-RCT	Single	mRS	Y	Y	With	NMDA, GABAB, LGI1, CASPR2, GAD65	mRS scoring was used to assess disability and clinical outcome, and was scored on admission, at discharge and at last follow-up.
Hebert 2018	Median 35	21	11 female (52.3%)	< 1 yr	Non-RCT	Single	MoCA	Y	Y	With	NMDA, LGI1, GAD65, Ma2	MoCA scoring was used to assess cognitive impairment. Persistent cognitive impairment was defined as a MoCA score of < 26/30.
Zhang 2019	Median 7.2	34	18 female (53%)	Undisclosed	Non-RCT	Single	mRS	Y	Y	Without	NMDA	mRS scoring was used to assess outcome. A full recovery was defined as mRS = 0, mild deficit was defined as mRS 1 - 2, severe deficit was defined as mRS 3 - 5, death was defined as mRS = 6.
Campetella 2024	Range 29-86	30	7 female (23%)	< 1 yr	Non-RCT	Single	mRS	Y	Y	Without	LGI1	Poor outcome was defined as mRS > 2.
Chen 2017	Mean 51	11	3 female (27%)	< 1 yr	Non-RCT	Single	mRS	Y	Y	With	GABAB	mRS scoring was used to assess clinical outcome. Good outcome was defined as mRS ≤ 2 on last follow-up, poor outcome was defined as mRS > 2.
Ding 2022	Median 62.5	34	8 female (23.5%)	< 1 yr	Non-RCT	Single	mRS	Y	Y	With	GABAB	mRS scoring was used to assess neurological function on admission, after 4 weeks of treatment, and during the follow-up period. Patients were divided into the mild or moderate group (mRS ≤ 2) and severe group (mRS > 2) according to their mRS scores at admission.
Szots 2017	Mean 59.9	9	4 female (44%)	< 1 yr	Non-RCT	Multi	mRS, MMSE, ACE (Addenbrooke's Cognitive Examination)	Y	Y	Without	LGI1	mRS and MMSE were scored at onset, nadir and at 24 months. ACE was scored 24 months after onset.
Geran 2019	Mean 52.5	32	14 female (44%)	Median 19 months	Non-RCT	Single	TDI, TST, mRS	Y	Y	With	NMDA, GAD, AMPA, GABAB, mGluR5, LGI1, CASPR2, DPPX	TDI scoring was used to assess functional normosmia. On TDI scoring, normosmia was defined as score ≥ 30.5, hyposmia was defined as a score in between 16 and 30.5, functional anosmia was defined as a score in between 9 and 16. TST scoring was also used to assess gustatory function. Impaired gustatory fuction was defined as a TST score of less than 9.
Liu 2022	Median 48	135	62 female (46%)	<1 yr	Non-RCT	Single	mRS	Y	Y	With	NMDA, LGI1, GABAB, CASPR2, MOG	Good outcome was defined as mRS ≤ 2, poor outcome was defined as mRS > 2.
Liu 2022	Median 41	199	122 male (61%)	<1 yr	non-RCT	Single	mRS, CASE	Y	Y	With	NMDA, LGI1, GABAB	CASE was scored on admission. Mild-group patients were defined as CASE ≤ 4, while severe-group patients were defined as CASE > 4.
Li 2022	Mean 62	35	27 male	<1 yr	non-RCT	Single	mRS	Y	Y	With	LGI1	mRS scoring was used to assess patients' neurological status
Li 2023	Mean 40	35	19 female	<1 yr	Non-RCT	Single	mRS	Y	Y	With	GABAB, NMDA	mRS scoring was used to assess patients' neurological status
Liu 2022	Median 45	114	56 female (49%)	<1 yr	Non-RCT	Single	mRS	Y	Y	With	NMDA, LGI1, GABAB, CASPR2	Favourable outcome was defined as mRS ≤ 2, unfavourable outcome was defined as mRS > 2.
Lim 2014	Median 41.5	32	15 female (46%)	<1 yr	Non-RCT	Multi	mRS	Y	Y	With	NMDA	Favourable functional outcome was defined as mRS ≤ 2, poor functional outcome was defined as mRS > 2.
Zhao 2019	Mean 32.5	36	17 female	<1 yr	Non-RCT	Single	mRS	Y	Y	With	NMDA	mRS scoring was used to assess neurological status.
Yao 2022	Mean 44	65	39 female	<1 yr	Non-RCT	Single	mRS	Y	Y	With	NMDA, LGI1, CASPR2, AMPA, GABAB, DPPX, Iglon5, MOG, GAD65	Good functional prognosis was defined as mRS ≤ 2, poor functional prognosis was defined as mRS > 2.
Sola-Valls 2020	Median 74	36	23 male (64%)	Median 87 months	Non-RCT	Single	FAQ, MMSE, mRS, HADS, PSQI	y	y	With	LGI1	On FAQ scoring, functional dependence was defined as FAQ score ≥ 6. On mRS scoring, bad functional outcome was defined as mRS ≥ 3. on Spanish t-MMSE scoring, cognitive impairment was defined as t-MMSE ≤ 21. On HADS scoring, mood disturbance was defined as HADS ≥ 11. On PSQI scoring, poor quality of sleep was defined as PSQI ≥ 6.
Zhang 2024	Median 31	52	31 male (60%)	<1 yr	Non-RCT	Single	mRS	Y	Y	With	LGI1	mRS scores were used to assess neurological functional outcomes.
Huang 2022	Mean 8.2	33	17 female (52%)	Undisclosed	Non-RCT	Single	mRS	Y	Y	Without	NMDA, AMPA, Hashimoto Encaphalitis	mRS was scored at one-year follow-up. Good outcome was defined as mRS ≤ 2, poor outcome was defined as mRS > 2.
Xu 2021	Median 31	31	16 female (52%)	< 1 yr	Non-RCT	Single	mRS	Y	Y	With	NMDA	mRS scoring was used to assess the effectiveness of treatment and long-term outcomes. Good outcome was defined as mRS ≤ 2, poor outcome was defined as mRS > 2.
Ma 2021	Median 22	42	26 female (62%)	Undisclosed	Non-RCT	Single	mRS	Y	Y	With	NMDA	mRS scoring was used to assess neurological status, and was scored within 1 month of initiation of treatment. Treatment failure was defined as no sustained improvement and if mRS remained at > 3.
Chen 2021	Median 60	81	32 female (40%)	Undisclosed	Non-RCT	Single	mRS, ADL, TICS-M	Y	Y	With	LGI1	Good outcome was defined as mRS ≤ 2, poor outcome was defined as mRS > 2. Residual cognitive deficits were defined as TICS-M score of ≤ 34.
Hommady 2023	Mean 4.4	6	2 female (33%)	< 1 yr	Non-RCT	Multi	mRS	Y	Y	Without	NDMA	mRS scoring was used to assess clinical improvement.
Brenner 2023	Mean 32	71	53 female (75%)	Undisclosed	Non-RCT	Multi	mRS	Y	Y	With	NMDA	mRS scoring was used to assess short and long-term outcomes, and were scored at 4 and 12 months after diagnosis respectively.
Kohler 2015	Median 27	13	10 female (77%)	Undisclosed	Non-RCT	Multi	mRS	Y	Y	With	NMDA, LGI1, GAD, GABAB	mRS scoring was used to assess neurological status, and was scored before and after IA. Clinical relevance was defined as a decrease in mRS of ≥ 1 point.
Suhs 2015	Range 23 - 57	7	7 female (100%)	< 1 yr	Non-RCT	Single	mRS	Y	Y	With	NMDA	mRS scoring was used to assess clinical outcome. A favourable clinical outcome was defined as a mRS of ≤ 1, while severe impairment was defined as mRS ≥ 4.
Wang 2022	Median 32	60	32 female (53%)	< 1 yr	Non-RCT	Single	mRS	Y	Y	With	NMDA, LGI1, GABAB, CASPR2	mRS scoring was used to assess outcomes and functional independence. Good outcome or functional independence was defined as mRS ≤ 2, severe neurological dysfunction was defined as mRS 4 - 5.
Lai 2022	Median 42	93	30 female (32.3%)	< 1 yr	Non-RCT	Single	mRS	Y	Y	With	NMDA, LGI1, GABAB, anticontactin-associated protein-like 2 antibody-associated encephalitis, anti-alpha-amino-3-hydroxy-5-methyl-4-isoxazolepropionic acid receptor encephalitis, anti-dipeptidyl-peptidase-like protein-6 encephalitis	mRS scoring was used to assess disease severity, short-term outcome and long-term outcome. For long-term clinical outcome, good prognosis (without disability) was defined as mRS ≤ 1, while poor prognosis (with disability) was defined as mRS > 1.
Flet-Berliac 2023	Median 10.6	81	57 female (70%)	< 1 yr	Non-RCT	Multi	mRS	Y	Y	With	NMDA	mRS scoring was used to assess disability and dependence, and was scored at 6, 12, 24 months after diagnosis and at last follow-up. Good outcome was defined as mRS ≤ 2 at last follow-up, poor outcome was defined as mRS > 2.
Yeshoukmar 2017	Mean 42.9	44	23 female (52%)	< 1 yr	Non-RCT	Single	mRS, ABAS-3	Y	Y	With	NMDA, LGI1, GAD, CASPR2, VGKC, Hu, Ma	ABAS-3 scoring was used to assess adaptive behaviour. Below average was defined as an ABAS-3 score of ≤ 89. mRS scoring was used to assess neurologic disability, and was scored on admission, at discharge and at 24 months follow-up. Good neurologic disability was defined as mRS ≤ 2, good neurologic disability was defined as mRS > 2.
Spatola 2020	Median 55	30	13 female (43%)	< 1 yr	Non-RCT	Multi	mRS, SARA	Y	Y	With	mGluR1	mRS and SARA scoring were used to assess symptom severity. Good outcome was defined as mRS ≤ 2, bad outcome was defined as mRS > 2.
Shivaram 2021	Mean 35.75	8	3 female (38%)	< 1 yr	Non-RCT	Single	mRS	Y	Y	With	CASPR2	mRS scoring was used to assess disability before treatment, at discharge, and at last follow-up.
Ghimire 2020	Mean 54.4	263	100 female (38%)	Undisclosed	Non-RCT	Multi	mRS	Y	Y	With	GABAB, LGI1, CASPR2	mRS scoring was used to assess outcome.
Blackman 2023	Median age 48.6 (range 22-75)	20	14 female (70%)	1-3 yrs	Non-RCT	Single	mRS, NEOS	Y	Y	With	NMDA	mRS was scored at 1 year. Good outcome was defined as mRS ≤ 1
Byun 2021	Mean 46.7	29	10 male	Mixed, < 1 yr to 3 yrs.	Non-RCT	Single	mRS, CASE	Y	Y	With	NMDA, LGI1, anti-Yo, GAD, SOX1, undetermined	mRS and CASE were scored at diagnosis and at last follow-up.
Crowe 2024	Median 56 (range 28-77)	37	62.2% male	< 1 yr	Non-RCT	Single	mRS	Y	Y	With	Suspected AE	mRS was scored on admission and at discharge.
Gombolay 2023	Mean (SD) 11.6 (5)	175	108 female	< 1 yr	Non-RCT	Multi	mRS, NEOS	Y	Y	With	NMDA	mRS scoring was used to measure patient outcome at 1 year. Good outcome was defined as mRS ≤ 2, poor outcome was defined as mRS > 2.
Süße 2021	Median 67	17	8 female (47%)	Undisclosed	Non-RCT	Single	mRS	Y	Y	With	NMDA, LGI1, GAD, GABAB, CASPR2, Hu/Zic	mRS was scored on hospital admission and at discharge.
Wang 2021	Median 24 (IVIG), Median 26 (IVIG + IVMP)	244	134 female (55%)	Undisclosed	Non-RCT	Multi	mRS	Y	Y	With	NMDA	mRS scoring was used to assess neurologic outcome, and was scored on admission and at discharge. Good neurologic outcome was defined as mRS ≤ 3, poor outcome was defined as mRS > 3.
Kim 2021	Mean 39.5	8	4 female (50%)	< 1 yr	Non-RCT	Single	MMT, FMA, BBS, FAC, K-MBI, BBT, K-MMSE	Y	Y	Without	Not specified; this study broadly categorizes autoimmune vs viral	MMT, FMA, BBS, FAC, K-MBI, Grip Strength, BBT and K-MMSE were scored on admission and at discharge and were compared.
Zekeridou 2015	Mean 10.1	36	26 female (72%)	Undisclosed	Non-RCT	Single	mRS	Y	Y	With	NDMA	mRS scoring was used to assess paatient outcome. Good outcome was defined as mRS ≤ 2, and complete recovery was defined as mRS = 0.
Ariño 2020	Median 26	18	16 female (89%)	< 1 yr	Non-RCT	Multi	HAM-D, YMRS, PANSS, GAF	Y	Y	Without	NMDA	HAM-D, YMRS, PANSS and GAF scoring were used to assess cognitive function.
Cai 2021	Median 29	76	41 female (53.9%)	< 1 yr	Non-RCT	Single	mRS, CASE	Y	Y	With	NMDA	mRS and CASE scoring was used to assess clinical severity. mRS scoring was also used to assess motor function.
Lamblin 2024	Median 67	111	44 female (40%)	< 1 yr	Non-RCT	Multi	mRS	Y	Y	With	GABAB	mRS scoring was used to assess neurologic outcome. A favourable outcome was defined as mRS ≤ 2 after treatment, and neurologic improvement was defined as an improvement in mRS score of ≥ 1.
Saengow 2022	Mean 8	17	13 female (76%)	< 1 yr	Non-RCT	Single	mRS	Y	Y	With	NMDA	mRS scoring was used to assess severity of disease and treatment outcome, and was measured at first diagnosis, and at 1, 3, 6, 12, 18 and 24 months after receiving first-line treatment.
Koo 2023	NA	NA	NA	NA	NA	NA	ESS, SSS, PSQI, SBQ, BQ, REM sleep behaviour disorder screening questionnaire	NA	NA	NA	NMDA, DPPX, IgLON5, Ma	ESS and SSS scoring were used to detect and quantify subjective daytime sleepiness. PSQI scoring was used to assess sleep quality and quantity. The REM sleep behavior disorder screening questionnaire was developed to assess the cardinal features of REM sleep behavior disorders according to the International Classification of Sleep Disorders. The SBQ and BQ were used to identify subjects at risk f…
Lee 2022	Median 32	40	11 female (27.5%)	< 1 yr	Non-RCT	Single	mRS, CASE	Y	Y	With	MOG	mRS and CASE scoring were used to assess the profile and severity of symptoms, and were scored on onset and at last follow-up. Favourable clinical outcome was defined as mRS ≤ 2 at last follow-up, poor clinical outcome was defined as mRS > 2.
Shu 2017	Mean 34.1	30	17 female (57%)	Undisclosed	Non-RCT	Single	mRS	N	Y	Without	NMDA	mRS scoring was used to assess neurological status.
Gaspard 2023	Undisclosed	147	Undisclosed	Undisclosed	Non-RCT	Single	mRS, CASE, RAPID	N	N	Without	ANPRA, LE, acute disseminated encephalomyelitis	mRS, CASE and RAPID scoring were used to assess 2-year outcome. Poor outcome was defined as mRS > 2. Milder presentation was defined as lower CASE scoring. Low risk for poor 2-year outcome was defined as RAPID score 0 - 1, while high risk for poor 2-year outcome was defined as RAPID score 2 - 5.
Griffith 2020	NA	NA	NA	NA	NA	NA	(Too many to include in QoL Extraction) RAVLT, WMS-IV, Doors and People, FCSRT, Recognition Memory Test for Words, RCT, CANTAB, Autobiographical Interview, Tests of Everyday Attention, Digit Span, TMT, Attentive Matrices, Luria's Hand Sequence, WAIS-R, D-KEFS, Token Test, Camel and Cactus Test, Clock Drawing Task, Stroop, Regenburg Word Fluency Test, Test battery employing a Go/No-Go task	N	N	Without	LGI1
Yang 2021	Mean 26	4	4 female (100%)	< 1 yr	Non-RCT	Single	mRS, SOFA	Y	Y	With	NMDA	mRS scoring was used to assess neurological conditions before and after IA.
Binks 2024	Median 64	60	20 female	Median 70 months	Non-RCT	Single	NPIQ, LSQ, mRS, CASE, EQ5D5L, ACE, HADS (connected to prior study)	y	y	With	LGI1	NPIQ scoring consists of NPIQ-S scoring and NPIQ-D. NPI-S scoring was used to assess symptom severity, while NPIQ-D was used to assess associated carer distress. EQ5D5L scoring was also used to assess mobility, self-care, activities of daily living, pain/discomfort and anxiety/depression and a visual analogue scale to record health status. LSQ was used to assess QoL in the following domains: life…
Harutyunyan 2017	Median 64	32	22 male	<1 yr	Non-RCT	Single	mRS	Y	Y	With	NMDA, LGI1, CASPR2, GABAB, AMPA, CRMP5	mRS scoring was used to assess functional outcome. Good outcome was defined as mRS ≤ 2, poor outcome was defined as mRS > 2.
Hayden 2021	Mean 39	30	19 male	<1 yr	Non-RCT	Multi	mRS	Y	Y	With	NMDA, LGI1, GABAB, CASPR2	Good outcome was defined as mRS ≤ 2, poor outcome was defined as mRS > 2.
Liu 2021	Median 54	121	77 male (64%)	<1 yr	Non-RCT	Single	MoCA, HAMD, HAMA, PSQI	y	y	With	NMDA, LGI1, CASPR2, GABAB, GAD65	HAMD and HAMA scoring were used to assess depression and anxiety. MoCA scoring was used as part of neuropsychological assessment. Sleep disorder was defined as PSQ-I score > 5.
Yang 2021	Median 29	78	42 female	<1 yr	Non-RCT	Multi	mRS	Y	Y	With	NMDA	Good prognosis was defined as mRS ≤ 2, poor prognosis was defined as mRS > 2.
Liu 2018	Mean 36	24	14 male	<1 yr	Non-RCT	Single	mRS	Y	Y	With	NMDA	mRS scoring was used to assess clinical outcome at 3 months.
Yang 2018	Median 18	4	3 female	<1 yr	Non-RCT	Single	mRS	Y	Y	With	NMDA	mRS scoring was used to assess neurological status at baseline and each time of intrathecal injection.
Bach 2014	Mean 25	3	3 female (100%)	< 1 yr	Non-RCT	Multi	BICRO-39, QOLIBRI-OS, HADS	Y	Y	With	NMDA	BICRO-39 scoring was used to assess functional abilities. QOLIBRI-39 scoring was used to assess QoL satisfaction. HADS scoring was used as a self-report measure of mood.
Lee 2023	Median (IQR) 32 (22.5-44.5)	40	29 male (72.5%)	< 1 yr	Non-RCT	Single	mRS, CASE	Y	Y	With	MOGAE	mRS and CASE were scored at baseline, every month for first 3 months, then every 3 months for the remaining follow up period. Favourable outcome was defined as mRS ≤ 2, poor outcome was defined as mRS > 2.
Levraut 2021	Median 67.7	20	45% female	< 1 yr	Non-RCT	Single	mRS, CASE	Y	Y	With	LGI1, GABAB, IgLON5, GABAA, CASPR2, AK5, seronegative	mRS and CASE scoring were used to assess outcome, and were scored at baseline and at 1 year follow-up. Good outcome was defined as mRS ≤ 2, poor outcome was defined as mRS > 2. CASE was unable to be utilised at 1 year due to incomplete data.
Raza 2024	Mean 6.5	29	20 female	<1 yr	Non-RCT	Single	mRS	Y	Y	With	NMDA, CASPR2	mRS was scored at 3-month follow-up. Good outcome was defined as mRS ≤ 2, poor outcome was defined as mRS > 2.
Ogami 2023	Median 52	31	14 female (45%)	<1 yr	Non-RCT	Single	mRS	Y	Y	With	Seronegative AE	mRS scoring was used to assess severity of neurological disease.
Broadley 2020	Median 55	57	58% female	<1 yr	Non-RCT	Multi	mRS	Y	Y	With	NMDA, LGI1, CASPR2, AMPA, GABAB, IgLON5	Functional independence, or good outcome, was defined as mRS ≤ 2.
Abboud 2020	Median 47	54	19 female (57%)	>1 yr (mean 18 months)	Non-RCT	Single	mRS, CASE	Y	Y	With	NMDA, GFAP, LGI1	CGI-I scoring was used to assess long-term outcome, including recurrence rate.
Titulaer 2013	Median 52	31	12 male (45%)	<1 yr	Non-RCT	Multi	mRS	Y	Y	With	NMDA	Good outcome was defined as mRS ≤ 2.
Ma 2019	Median 29	28	18 female (64%)	<1 yr	Non-RCT	Single	mRS	Y	Y	With	NMDA	mRS scoring was used as one of the primary outcome.
Qiao 2022	Mean 41	237	100 female (42%)	Undisclosed	Non-RCT	Single	mRS	Y	Y	With	NMDA, LGI1, GABAB, CASPR2, AMPAR, MOG, GAD65, amphiphysin	mRS scoring was used to assess the effects of treatment and clinical outcomes, and was measured every 2–3 months throughout the first year after discharge and every 4–6 months thereafter. Good prognosis was defined as mRS ≤ 2, poor prognosis was defined as mRS > 2.
Xiang 2022	Mean 33.5	139	81 female (58%)	Undisclosed	Non-RCT	Multi	mRS, Fusion model (combines clinical variables, deep learning (DL), and radiomics) features to predict the functional outcomes early in patients with adult NMDAR encephalitis)	Y	Y	With	NMDA	mRS scoring was used to assess prognosis. Good outcome was defined as mRS ≤ 2, bad outcome was defined as mRS > 2.
Heine 2016	Mean 49	21	13 female (62%)	< 1 yr	Non-RCT	Single	mRS	Y	Y	With	NMDA, LGI1, CASPR2, GAD, mGluR5, Hu	mRS scoring was used to assess treatment efficacy, and was scored before and after treatment series. A reduction of one point on the mRS was considered as clinically relevant.
Schäfer 2023	24	1	1 male (100%)	< 1 yr	Non-RCT	Single	mRS	Y	Y	With	NMDA	mRS was scored at onset and at discharge
Lee 2016	Mean 38.8	91	43 male (47.3%)	Undisclosed	Non-RCT	Single	mRS	Y	Y	With	NMDA, LGI1, Amphiphysin, seronegative	mRS scoring was used to assess outcomes, and was scored at 1 and 2 months after the initiation of treatment. Favourable outcome was defined as mRS ≤ 2.
Urakami 2016	Mean 33.3	6	5 female (83%)	< 1 yr	Non-RCT	Single	WAIS-III, WMS-R, Rivermean Behavioural Memory Test	Y	Y	With	NMDA	WAIS-III, WMS-R, Rivermean Behavioural Memory Test were scored before and after rehabilitation.
Chandra 2019	Undisclosed	34	Undisclosed	< 1 yr	Non-RCT	Undisclosed	HMSE, EASI, ESS, Panic Score, Bush Francis Criteria	Y	Y	With	NMDA, VGKC
Thaler 2021	Mean 44.3	312	204 female (65%)	Undisclosed	Non-RCT	Multi	mRS	Y	Y	With	NMDA, LGI1, CASPR2, GAD65	mRS scoring was used to assess functional status at peak of disease and throughout disease course. Independent living was defined as mRS ≤ 2.
Feng 2022	Median 61	37	9 female (24%)	< 1 yr	Non-RCT	Single	mRS	Y	Y	With	GABAB	mRS was scored before treatment, at 12 month follow-up and at last follow-up. Good outcome was defined as mRS ≤ 2, poor outcome was defined as mRS > 2.
DeBruijn 2016	Median 14	28	21 female (75%)	< 1 yr	Non-RCT	Multi	CANTAB, DDCT, RAVLT, Boston Naming Test, Token Test, NEPSY-II, PedsQL, BRIEF	Y	Y	With	NMDA	The various tests were used to evaluate neuropsychological status.
Ratuszny 2020	20	1	1 female (100%)	< 1 yr	Non-RCT	Single	mRS, Barthel index	Y	Y	Without	NMDA	mRS and Barthel index scoring were documented every few weeks.
Wang 2021	Median 29, Median 24.5	69	39 female (57%)	< 1 yr	Non-RCT	Single	mRS	N	N	Without	NMDA	mRS scoring was used to assess disease severity and was scored on admission.
Shu 2017	Mean of 28.9	58	31 female (53%)	Undisclosed	Non-RCT	Single	mRS	Y	Y	With	NMDA	mRS scoring was used to assess neurological status. Failure of treatment was defined as no sustained improvement within 1 month of treatment or tumour removal, and if mRS remained at > 3.
Swetlik 2022	Median 65	21	7 female (33%)	Undisclosed	Non-RCT	Single	mRS, PHQ-9, Neuro-QoL, PROMIS	Y	Y	Without	LGI1
Xu 2020	Median 21	220	143 females (65%)	Undisclosed	Non-RCT	Single	mRS	Y	Y	With	NMDA	mRS scoring was used to assess treatment effects, clinical improvement and long-term outcomes. A poor response was defined as no improvement in mRS or a mRS score ≥ 4 for 4 weeks. Clinical improvement was defined as a decrease in the mRS score ≥ 1 point from the previous visit. Relapse was defined as an exacerbation of previous symptoms or the occurrence of new symptoms after being stable for 2 m…
Droz 2018	51	122	72 female (60.5%)	> 1 yr	Non-RCT	Single	mRS	Y	Y	Without	NMDA, VGKC, Ganglionic AChR, Hu, Yo, CRMP-5 IgG, PCA, Ma2, Purkinje Cell Cytoplasmic antibodies, GAD65, GABAB	mRS was scored at baseline and at discharge after treatment.
Amod 2023	Mean 20	55	Undisclosed	Undisclosed	Non-RCT	Single	mRS	Y	Y	Without	NMDA	mRS scoring was used to assess outcome, and was scored at 3 months (short-term) and 1 year (long-term). Good outcome was defined as mRS ≤ 2, bad outcome was defined as mRS > 2.
Benetou 2019	Median 6.95	40	15 female (38%)	Undisclosed	Non-RCT	Single	mRS	Y	N	Without	NMDA, GlyR, GAD	mRS scoring was used to assess degree of disability, and was scored before and after treatment to assess improvement from treatment.
Catapang-Andaya 2023	Undisclosed	9	5 female (56%)	Undisclosed	Non-RCT	Single	mRS, NEOS	N	N	Without	NMDA	NEOS was scored on discharge and mRS was scored at one-year follow-up.
Dash 2017	Median 23	40	25 female (63%)	Undisclosed	Non-RCT	Single	mRS	Y	Y	Without	NMDA, VGKC, GAD, AMPAR	mRS scoring was used to assess functional outcome and monitor patients.
Kengna 2022	Undisclosed	81	Undisclosed	< 1 yr	Non-RCT	Single	mRS	Y	Y	Without	Undisclosed	mRS scoring was used to categorise patients into good prognosis (mRS ≤ 2) and poor prognosis (mRS > 2).
Spatola 2017	Median 29	10	4 females (40%)	Undisclosed	Non-RCT	Undisclosed	mRS	Y	Y	With	mGluR5	mRS scoring was measured at peak of disease and at last follow-up.
Shapiro 2023	Undisclosed	24	Undisclosed	Undisclosed	Non-RCT	Single	mRS	N	N	Without	NMDA	mRS was used to measure outcome. No scores were provided.
Jang 2021	Undisclosed	8	Undisclosed	Undisclosed	Non-RCT	Single	mRS, CASE	Y	Y	Without	Undisclosed	CGI-I and CASE scoring were used to assess clinical response. A good response (CGI-I score 1 or 2) was defined as a decrease in CASE ≥ 5, or cessation of electrographic/clinical seizures.
Yeshokumar 2017	Undisclosed	77	Undisclosed	Undisclosed	Non-RCT	Undisclosed	mRS, ABAS-3	Undisclosed	Undisclosed	Undisclosed	Undisclosed	mRS scoring was used to assess neurologic disability, while ABAS-3 scoring was used to assess adaptive functional behavior. Good outcome was defined as mRS ≤ 2, poor neurological disability/outcome was defined as mRS > 2.
Greenhaw 2019	Range 24 mo - 18 y	107	Undisclosed	Undisclosed	Non-RCT	Multi	NA	N	N	Undisclosed	NMDA	Undisclosed
Nagappa 2016	Undisclosed	13	Undisclosed	Undisclosed	Non-RCT	Undisclosed	mRS	N	Y	Undisclosed	NMDA	mRS scores not shown.
Caldeiras 2021	Undisclosed	10	Undisclosed	Undisclosed	Non-RCT	Single	mRS	N	Y	Undisclosed	NMDA, LGI1	mRS was scored before onset, at nadir and on follow-up.
Binks 2020	Undisclosed	60	Undisclosed	> 1 yr	Non-RCT	Undisclosed	NA	N	N	Undisclosed	LGI1	Undisclosed
Monif 2022	Undisclosed	240	Undisclosed	Undisclosed	Non-RCT	Multi	mRS	N	N	Undisclosed	Undisclosed	mRS was scored at last follow-up.
Shin 2017	Undisclosed	10	Undisclosed	< 1 yr	Non-RCT	Single	mRS	N	N	Undisclosed	LGI1	mRS values were used to contrast between patients with and without psychiatric symptoms
