# Supplementary material for: Investigating health related quality of life and clinical measures in autoimmune encephalitis: a systematic review
Source: Orphanet J Rare Dis. 2025 Jun 13;20:305. doi: 10.1186/s13023-025-03837-7 (PMC12166593; doi:10.1186/s13023-025-03837-7)
Supplement: Supplementary file 2 — Supplementary Material 2 [file 13023_2025_3837_MOESM2_ESM.xlsx]

## Sheet: Measures extraction
Citation	mRS	CASE	GAD-7	PHQ-9	MoCA	MMSE	NEOS	MFIS	DBI-Fast Screen	PSQI	RBAN	NPI-Q	MD-CRS	DIS	FSS	FAQ	SF36	MSLT	ABAS-3	PROMIS negative PSII	Neuro-QOL	WAIS/WASI	WMS	HAMD- Hamilton Depression Rating Scale	HAMA	GCS	HADS	GAF	Young Mania Rating Scale	PANSS	CALS	B-SIT	RAVLT	TFT	TDI	ACE	TICS-M	ADL	SARA	MMT	FMA	BBS	FAC	K-MBI	BBT	K-MMSE	ESS	LSQ	SSS
Zhao 2021	Onset range 1-5. Follow up at 12-62 months (8 1s, 3 6s, 1 3s, 1 2s, 28 0s).
Wu 2023	Onset median = 3, 24 month follow up median of 58 patients was 0 (0-2). 15.5% had poor mRS outcome	Median at 24 month 1 (1-3), 19% had unfavourable CASE score.	(GAD-7 ≥ 5, n = 52) 6(11.5)	PHQ-9 ≥ 5, n = 52) 5(9.6)
Lei 2022	good clinical outcome (mRS, 0–2, n = 44) or a poor clinical (mRS, 3–6, n = 20
Liu 2024	The median mRS score at enrollment was 2 (IQR, 2–3). MMF (Mycophenolate mofetil tx): Median mRS score at last follow-up was zero (IQR, 0–1). Median mRS score at enrollment was significantly higher in the MMF group than the non-MMF group (3 vs. 2; p = 0.001).				Mentioned in data extraction, no actual results presented	Mentioned in data extraction, no actual results presented
Mo 2020	23 (38.3%) had a good prognosis and 37 (61.7%) had a poor prognosis on discharge.
Liu 2019	mRS (IQR) 4 (3-5) at baseline. 3 months later 2 (1-2)
Wu 2023	median follow-up duration of 3.5 years, one patient was lost to follow-up at the acute stage, nine (90%) had an mRS ≤ 2, and only one had an mRS of 3.	The median CASE scores of the patients aged ≥12 years at disease onset, 6 months and 12 months were 7 points (range, 3 to 8), 1.5 points (range, 0 to 3), and 1 point (range, 0 to 2), respectively, while for the patients aged <12 years at disease onset, 6 months and 12 months, the scores were 6 points (range, 2 to 7), 1 point (range, 0 to 7), and 1 point (range, 0 to 5)					Median (range) 2 points(1–4).
Nissen 2022	Diagnosis mean (range) 4.3 (3–5); follow up: mean (range) 1.8 (0–6)
McGetrick 2021	Discharge mRS,median (IQR) 3(2-4)
Bien 2017	Median diagnosis was 3 (range 1-4), follow up: median mRS of 2 (range 0-6; one death)
Broadley 2023	12 month mRS (n, %) 32 (82.1); final mRS (n, %) 52 (85.2)
Ma 2018	mRS improvement correlated with thyroid function
Nóbrega 2019	Patients severely impaired at initial presentation, median mRS score of 5 (range 4–5). Most showed significant improvement after treatment: 9/13 (69%) achieved a good outcome (mRS < = 2).Median follow up duration was 22 months (range 3–48). Three patients had a mRS >= 3 at the last visit.
Diaz-Arias 2021	Despite ~80% having “good” modified Rankin scale (mRS) scores (0–2), 42 of 69 participants (61%) reported fatigue, whereas 23 of 68 (34%) reported depression and 44 of 66 (67%) poor sleep quality.							220 (65%) participants reported overall fatigue, 268 (79%) physical fatigue, and 264 (78%) cognitive fatigue	57% reported depression (175/307)	74% (211/285) reported poor sleep quality
Hang 2020					MoCA-B admission: 0.76 ± 1.34. Total (admission to 1 yr outcome: 19.00 ± 4.38 vs. 25.19 ± 4.25, P < 0.001). Recall scores and orientation scores of MoCA-B were significantly improved after 1 year (0.76 ± 1.34 vs. 3.24 ± 1.48, P < 0.001; and 3.10 ± 1.26 vs. 5.00 ± 1.22, P < 0.001, respectively)	Admission: recall scores: 0.57 ± 0.81 (MMSE). Total MMSE (admission to 1 year outcome: 21.19 ± 3.54 vs. 26.10 ± 3.02, P < 0.001)
Zhang 2020	11 patients had favorable prognosis group (mRS ≤ 2) and 8 patients in the poor prognosis group (mRS > 2)
Lin 2023	3 patients showed good outcomes (modified Rankin scale [mRS] 0-2; 37.5%). 5 patients showed poor outcomes (mRS 3-6; 62.5%)
Tan 2021	All patients had favorable outcomes (modified Rankin Score 0-2)
Datta 2021	7 (28%) and 12 (48%) patients underwent complete (mRS 0-1) and partial recovery (mRS 2-3) respectively, while 4 (16%) became disabled (mRS 4-5).
Bai 2022	Median modified Rankin Score (mRS) declined from 2 to 1 (Median time 15 months IQR 6-33.75 month, range 3-96). Thirty-eight (70.4%) patients experienced clinical improvement (mRS declined ≥1), 47 (87%) had favorable clinical outcomes (mRS ≤2), and nine were symptom-free (16.7%)
Cheng 2023	Mean mRS at onset was 3.4; It was 0.88 at the last follow-up.
Ji 2024
Kuang 2023	Following immunotherapy with corticosteroids (n = 3) or intravenous immunoglobulin (n = 1), significant improvement was observed in all three cases, achieving a good outcome (mRS 1) in all cases
Madani 2024	nadir 4 (IQR 3.5-5), follow up 1 (IQR, 0-2)	nadir 4 (IQR 3.5 - 5), follow up 1 (IQR 0-2)
Abboud	18% of patients had poor outcomes (mRS>=3)
Schmitt 2012	Mean mRS score at discharge was 3.4+/-1.1
Han 2024	Median admission mRS score, 3 (IQR 3-4), at discharge 2 (1-3), median peak was 3 (IQR 3-3). Last follow up was 2 (1-3).	Admission median 6 (IQR 4-8.75), nadir 8 (3-7), discharge 2 (1-3.75), last follow up 3 (1-6)
Zhou 2022	85% of patients had mRS≤2
Guasp 2022	Just over half of participants had mild to moderate functional deficits 4 months from disease onset (median mRS score 2)				89% of patients showed deficitst in at least one cognitive domain
Kelley 2022											Reliable Change Index (RCI) and Clinically Meaningful Improvement (CMI) methods identified positive response at 45% and 66% respsectively	Improvement in NPI-1 from 8.9 to 4.3 post-treatment
Herrera-Mora 2021	mRS score higher in children than adults but no significant difference after one-year of clinical follow-up
Cai 2022	mRS median score of 2	Median score of 3
Yan 2021	mRS median 3 in patients with ANS, 2 in patients without
Bien 2015	Median score 3 at diagnosis, 2 after 3 months
Iizuka 2015	Median score 2, 5 in patients with cerebellar atrophy
Lee 2021	Initial median score 5	Median score 18.5
Nepal 2020	Mean mRS score decreased by 2.67 following rituximab therapy
Xiping 2020	mRS score was 5 at admission
Sun 2021	At discharge, 63.6% of patients had a mRS score > 2.
Soellradl 2024	11 patients displayed change in mRS score between admission and discahrge, and only 15 experienced changes on follow-up	15 patients had a change in CASE score between admission and discharge, all 20 had a change on follow-up
Liu 2022	Median mRS score at onset was 3, decreased to 1 at 3 month follow-up	Median CASE score was 10 at onset, decreased to 3 at 3 months followw-up
Krohn 2024	85% of patients had "good" functional outcomes at follow-up (mRS<=2)
Liu 2019					Unable to finish evaluation	MMSE score of 22
Billaud 2024	11/12 patients had favourable outcomes (mRS- 0-2)
Sun 2023	mRS scores <=2 were 35% at disease onset, 81% at 3 month follow-up and 72% at last follow-up
Chavez-Castillo 2020	Only 10% of patients had significant disability (mRS 3-5) at 2 yr follow-up
Panda 2023		Baseline mean score- 15, 7 at discharge				9.6 at baseline, 15.6 at discharge							0.62 at baseline, 0.34 at discharge	104 mean score at baseline, 46 at discharge	22 at baseline, 11 at discharge
Peng 2019	Maximum mRS score was 4, median mRS score at 6 months follow-up was 3
Jang 2018	47% of patients had mRS>=2 after 2 weeks, 59% by 1 month
Nosadini 2021	The median (range) follow-up duration was 12.0 (0.5-268.0) months (data available in 1059 of 1550). A total of 918 of 1284 patients (71.5%) had good outcome (mRS score of 0 to 2), 285 of 1284 (22.2%) survived with poor outcome (mRS score of 3 to 5), and 81 of 1284 (6.3%) died						Higher mNEOS score was associated with lower probability of good 1-year functional status- 20.1% for 0-1 points, 43.8% for 3-4 points
Caravias 2013	mRS score of 2 at 4 months
Gombolay 2023	1 year mRS outcome (n, %): 0 [35, 25%]. 2 year mRS outcome (n, %): poor [14, 13%], 0 [39, 36%]						1 year (mean, SD): 2.5(1.2)
Peng 2019	Maximum mRS score: 4; 6 month mRS score median, 3.
Liu 2023	Patients with an mRS score of 4 (37.5%, 12/32) was highest before treatment. Post treatment, mRS score of 1 (37.5%, 12/32) was greatest proportion.
Melamud 2020	Median mRS score at first treatment was 5 (range 3-5), improved to 1 (0-2). Median mRS score was 1 after follow up [median 16.5 (5-116)].
Wen 2021	Median mRS score before first treatment was 4, and after first line immunotherapy was 3. At maximum follow up of 54 months (median 12, range 3-54), 11 patients had poor prognosis (mRS > 2).
Feng 2022	The mRS at first relapse (median 3, mean 2.84, range 1–5) had been significantly lower than that at onset (median 4, mean 3.89, range 3–5, p = 0.004).
Allen 2019					25/30
Crowe 2022	Compared with mRS at admission, the mRS at discharge was improved in 21.6% (n = 8), unchanged in 59.5% (n = 22), or worse in 18.9% (n = 7).
Watson 2015					On initial assessment, 19/30, then at final check up was 27/30
Luster 2022					During acute presentation, MoCA of 16/30, related mostly to recall
Alkabie 2023	At last follow up, 89% had favourable mRS score				At last follow up, 35% had cogntiive impairment.
Berger 2023	Mean (range, SD): 3.1 (1-5; 1.0)
Dash 2017	5 patients responded "well" to first line therapy, acheiving an mRS of 0-1, while 3 patients required second line immunosuppressant, with two acheving mRS of 3.
Deng 2022	Patients with confluent type exhibited worse clinical presentations and outcomes when compared with those with spotted type (maximum modified Rankin scale [mRS]: 5 [5-5] vs 3.5 [3-4], respectively, p = 0.008; follow-up mRS: 4 [2-6] vs 0.5 [0-1], respectively, p = 0.016).
Donmez 2022					At acute, MoCA score of 23/30 (impairment in delayed recall), and repeat MoCA of 28/30.
Spatola 2017	12 patients had good outcome, 7 had bad outcome (mRS>2)
Benoit 2023																most interviewed patients (28/35 patients, 80%; median, 5 years after onset) had recovered functional independence (FAQ <9)	only the vitality subscore of the SF36 was lower than normative data
Probasco 2018	5 patients with mRS of 4-5 at time fo CT scan
Garrood 2019	Median mRS at admission was 5, 1 at 1 yr follow-up									The majority of children with NMDARE had FSIQ in the normal range (mean 92, range 71–110) at follow-up, and 32% did not report any behavioural or cognitive problems
Amod 2023	68% of 41 patients with mRS data had a mRS ≤ 2 and 32% had a mRS >2.
He 2023	Median mRS score was 2 post surgical removal of ovarian teratoma, 4 at admission
Xue 2023	Median mRS scores for the OCB-positive and OCB-negative groups were 3.5 (IQR: 3, 4) and 2.5 (IQR: 2, 3)	the median CASE scores for the OCB-positive and OCB-negative groups in the total AE group were 7 (IQR: 5, 10) and 4 (IQR: 2, 6.75)
Morgan 2024	At baseline, median mRS was 4, at long-term follow-up (median 70 weeks), median was 2	At baseline, mean CASE was 12.9, at long-term f/u, it was 4.4	20% normal, 50% mild, 20% moderate to severe impapirment	44% normal, 28% mild impairment, 28% moderate to severe	50% normal, 8% mild impairment, 42% moderate to severe
Lee 2022	Baseline mRS was 3.48(4% favourable) -> 1.9 at 1 month(81% favourable)	Baseline CASE mean was 8.4(9% favourable), 2.15 at 29 days (85% favourable)
Nikolaus 2023	Favourable mRS in 88% of patients after 1 yr						NEOS 0: n = 5, NEOS 1: n = 12, NEOS 2: n = 16, NEOS 3: n = 9, NEOS 4: n = 4, NEOS 5: n = 0
Guo 2023	Median score was 3 at disease peak, 1 at last follow-up (median 18 months)
Li 2023	Mean mRS 1.5	Mean CASE score was 3
Liu 2018	At 3 months, 4 patients had a favourable mRS whilst 13 had poor mRS (mean 3.23)
Liba 2016	Patients reached mRS ≤2 in a median time of 3 months
Schwarz 2023	43% of all AE patients reached a favorable outcome with mRS = 0–2	43% of patients reached a favourable outcome with CASE=5
Fu 2017	Median mRS score before rituximab treatment was 3
Morano 2021	Median mRS at follow-up was 1, median mRS at onset was 3
Celicanin 2017	The median mRS score was 2 after a median follow-up of 3.2 years and 69% had a favorable outcome with an mRS score ≤ 2					Mean MMSE improved from 23.5 to 30 at follow-up (mean follow-up 3.2 years)
Zheng 2020	At 3 months follow-up, mean mRS score was 0.81- 76.2% of cases had favourable outcome, 4.8% of cases relapsed
Morgan 2023
Dogan Onugoren 2016	At late follow-up, 12 of 14 patients (86%) had mRS compared to baseline. All but 1 patient with NMDAR and 2 with CASPR2 antibodies had improved even beyond the performance at early follow-up, at least by 0.5 mRS scores. Patients with LGI1 antibodies did not improve further. Only 1 man with limbic encephalitis and LGI1 antibodies (LGI1-C) but already fixed hippocampal sclerosis and 1 woman with NM…
Ma 2022	Initial treatment was recorded as a failure (limited response to therapy) if no sustained improvement occurred within 1 month of initiation of immunotherapy or tumor removal and if the mRS score remained at 4 or higher.						We found that not only NEOS score but also serum NFL predict 1-year prognosis, and therefore a combination of NEOS score and serum NfL could improve the prediction of the 1-year prognosis
Zhou 2024	About 60% of antibody-positive AE patients achieved good clinical outcomes (MRS≤2) 12 months after discharge . Frequency of achieving a good 2-year outcome (MRS≤2) in seronegative autoimmune encephalitis was 56.5% . In this cohort, 80.9% antibody-positive AE and 71% antibody-negative AE achieved satisfactory neurologic recovery (MRS ≤2) 12 months post-onset.	Not expanded upon, but the IQR for CASE scores for patients with seizures were observed to be higher in patients with seizures compared to without seizures.
Ma 2022	The median initial admission and one year follow up mRS 4 and 0 respectively						NEOS median 2
Jeantin 2024						Mean MMSE at baseline was 26.8. All patients had deficits in verbal episodic memory. 64.70% presented associated neuropsychiatric symptoms.												The mean MSLT latency was shorter in patients than in controls (Table 1). MSLT latencies were below 8 min in all patients.
Yeshokumar 2022	95% of patients had mRS score 3-5 on admission																		Mean ABAS-3 score at time of study enrollment was 92.5, SD 18.7
Lee 2022	Median mRS score as baseline was 5, median 2 yr mRS score was 2, 83% favourable	Median CASE score at baseline was 13
Titulaer 2013	During the first 24 months, 394 of 501 patients who had at least 4 months’ follow-up had an mRS score of 0–2 (median 6 months, IQR 2–12), and 30 died. At 24 months’ follow-up, 203 (81%) of 252 patients had a favourable outcome and 24 (10%) died
Rodriguez 2022	Most patients (87%) had favourable mRS score (≤2) at follow-up after all combinations of immunotherapy, although residual memory loss, mesial temporal sclerosis and atrophy were noted in a minority
Song 2022	All patients reported good prognosis at discharge (mRS <2)
Blum 2020	Over half of participants reported an mRS score at nadir of 5																			Participants demonstrated worse negative impact of the illness on psychosocial function, indicated by a higher mean score (60.7; SD: 7.9; p < 0.001), than that of the PROMIS calibrated population (mean: 50; SD: 10)
Zhang 2024	The mRS score at admission and discharge is 2.93 ± 0.94 and 2.00 ± 1.02, respectively					The mean MMSE in anti-NMDAR encephalitis patients scored 20.57 ± 6.43.
Yang 2023	77.7 % (21/27) of patients achieving a favorable outcome (mRS < 3)
Dubey 2020	The median mRS at last assessment was 4 (range, 2-6)
Iorio 2020	Mean mRS score at baseline was 3.88, at last follow-up it was 2.2
Guang 2021	94.5% of patients achieved good outcomes and 270 showed complete recovery at last follow-up (median 38.6 months)
Wang 2015	41 out of 43 patients had baseline mRS scores greater than or equal to 3. At the 4-month of follow-up, 27 out of 38 patients (71%) had an improved outcome (mRS 0–2). After 8 months of follow-up, 14 out of 17 patients (82%) had an improved outcome (mRS 0–2) and 1 committed suicide after suffering from depression. After 12 months of follow-up, 11/11 patients (100%) had mRS scores of 0–2.
Voltz 2016	5/34 patients showed clinical improvement on follow-up as measured with mRS
Aungsumart 2019	Twenty patients (64.5%) had favorable outcomes in our cohort (mRS 0–2) after a 1-year follow-up.
Guo 2022	86.4% anti-LGI1 encephalitis patients and 80% anti-Caspr2 encephalitis had a favorable neurological functional outcome (mRS 0–2) at the last follow-up
Cai 2023	Median mRS score on admission was 2, 1 at final final follow-up
Griffith 2024																						When a deficit was defined at 1.5 SD below the normative mean, PSI (processing speed index) deficit in the entire AE patient cohort was the most frequent at 17.50% (95% CI 7.34, 32.78). This was followed by deficits in WMI (working memory index) at 15.22% (95% CI 6.34, 28.87), PRI (perceptual reasoning) at 10.26% (95% CI 2.80, 24.22) and VCI (verbal comprehension) at 2.57% (95% CI 0.00, 12.02)	When a deficit was defined at 1.5 SD below the normative mean, in the total cohort, the most frequent deficit was in the DMI (delayed memory) at 18.60% (95% CI 6.81, 30.70) followed by IMI (immediate memory) at 17.50% (1.46, 19.06), and VMI (visual memory) and AMI (auditory memory) at 16.28%
Wu 2022	Median mRS score on admission was 2	Median CASE score at admission was 4
Wu 2023	51 patients (100%) had mRS scores of 3–5 at admission. A total of 22 patients (43.1%) had an mRS score of 3–6 at discharge
Hümmert 2023	Median mRS score at presentation was 3						Median NEOS score was 2
Hara 2021	All patients showed a favourable outcome- median mRS 2
Wang 2022	The score on the modified Rankin scale was reduced from 4 (before treatment) to 2 (after treatment).
Siahaan 2021	MMSE and MoCA scores measured at one month after discharge (15 and 8 respectively) increased after one year of extensive rehabilitation (to 30 and 26 respectively).
Zou 2020	In patients with anti-NMDAR encephalitis, the mRS score was 4.2±0.9 in the acute stage while 2.4 ± 0.8 in the 3 month follow-up
Shin 2018	there was no improvement in global mRS outcome in all patients for up to 8 months.
Seifert-Held 2021	70% of patients with anti-NMDAR-encephalitis in this study recover to mRS <2 at 12 months. Patients with anti-LGI1/CASPR2encephalitis show a much lower median mRS of 1 at 3 months.
Shu 2018	mRS scores were significantly decreased after treatment compared with before treatment (median, 2 vs 4, P < .001), suggesting the treatment was effective
Long 2022					Mean MoCA score was 25																			Mean HAMD score was 5	Mean HAMA score was 3.3
Ciano-Petersen 2023	During follow-up, 21 of 89 (23%) patients had a relapse after a median time of 29 months, and 20 of 89 (22%) had a poor outcome (mRS ≥3) after a median last follow-up of 36 months.
Liao 2017	64% of patients had a poor outcome (mRS<3)
Aboseif 2024	Baseline median mRS 2 (IQR 2-3)	Baseline mean CASE 4.3 (SD 3.7)
Du 2022	Median (IQR) 4 (1.25) at baseline, 2 (1) at 1st visit, 2 (1) at 2nd visit, 1 (1.25) at 3rd visit, 0.5(1.25) last visit	Median (IQR), baseline, 1st visit, 2nd visit, 3rd visit, final: 8 (7.25), 3(4.5), 2 (3.25), 1.5 (1.25), 0 (1.25)				Median (IQR), baseline, 1st visit, 2nd visit, 3rd visit, final: 14.5 (16.25), 23.5 (11), 25.5 (7.75), 26 (6.25), 28.5 (3)						PATIENT Median (IQR), baseline, 1st visit, 2nd visit, 3rd visit, final: 15 (20.5), 1.5 (4.5), 0 (4), 0 (2), 0 (0). CAREGIVER Median (IQR): 6.5 (5.75), 1 (3), 0 (2), 0 (0.25), 0 (0.25)
Sharma 2022	10% of patients had poor outcome
Cai 2020					Mean 24.24 (SD 3.51)																			Mean HAMD 5.59 (SD 6.78)	Mean HAMA 4.12 (SD 3.44)
Wu 2019	The mRS was 4 before surgery, and 1 nine months after surgery.
Jiang 2022	At follow up, 9 patients showed good outcomes, and 8 showed poor.
Qin 2023	ICU/Non-ICU: good outcome 74.%, 89.7%, poor outcome 14.5%, 8.8%, death 9.1%, 1.5%.
Han 2022	Mean mRS score 2.81+/- 1.55
Mittal 2016	Median mRS at last follow up 3 (range: 0-6)
Zeng 2019	The mRS score was used to divide participants and determine whether moderate vs severe disease courses impacted correlation with clinical measures. NLR (neutrophil-lymphocyte ratio) value was found ot increase risk of severe AE, as defined by mRS.
Dogra 2023	The mRS score was 3 at presentation for 80% of patients, and 5 for 20%.
Hu 2021	The mRS = 1 at one year follow up.
Han 2024	Disease onset: 9 had an mRS of 5. Last follow up, 4 cases had mRS 0, 1 with 1, 2 with 3, 1 with 4, 1 with 5.
Wada 2017	Four patients achieved favourable outcome, one died.
Gombolay 2023	At 1 year, 32 patients had available mRS scores, persistent sleep problems associated with increased mRS scores.
Marcus 2020	The median mRS at nadir was 4, and at most recent follow up was 2.
Zeng 2020	The mean mRS score at follow up (2 +/- 2.31), compared to admission (3.86 +/- 0.9).
Lin 2021	Posterior dominant rhythm and epileptiform discharges were predictors of mRS severity at 1 year.
Wu 2021	Mean mRS was 3.69 ± 0.63 on admission. Mean mRS at discharge, 2.61 +/- 0.65. Mean mRS of all follow up cases was 3.72 ± 2.76. The mean mRS for five surviving patients was 1.0 (+/- 1.41).
Zhang 2017	Mean mRS before treatment was 3.7 +/- 1.3 (range 1-5). After 6 months of immunotherapy, mean 1.1 +/- 1.3 (range 0-6). Long term follow up mean 1 +/- 1.3 (0-6).
Gong 2023	Median (IQR): admission 3(2,4), maximum 3 (2, 5), discharge 2 (2,4), after 12 months 2 (1,3), long term follow up 2 (1,2). Long term results, 78 (83%) had good neurological outcomes.
Kong 2019	Admission mRS median 3, 6 month follow up median 0. 70% had good outcomes at 6 months.
Li 2023	The mRS was used to divide cohort into favourable prognosis and poor, and used to determine if any association exists between the score and red blood cell distribution, albumin, ratio of the two (RAR), and neutrophil-lymphocyte ratio.	The mean (Q1, Q3): 1 (1,2)																								Mean GCS (SD) 14.42 (1.87)
Hegen 2016	The mRS became 2 after 3 months.
Mendoza 2015	The mRS on dischange range was 2-5.
Yu 2021	The mRS before immunotherapy: 35.6% was good, 64.4% was poor, mRS after two months, 71.2% was good, 28.8 was poor.
Cao 2023	The median mRS score was 4 (1-5 range).
Kong 2023	Mean mRS score at last follow-up was 1, 15% had poor functional outcome at 12 months f/u
Balu 2019	74% of patients had good functional status at 1 year						Of the 382 patients included, the distribution of NEOS scores was as follows: 20 patients with score = 0; 65 patients with score = 1; 120 patients with score = 2; 98 patients with score = 3; 67 patients with score = 4; and 12 patients with score = 5.
Aboseif 2023	Baseline mRS median was	Baseline CASE mean score was 4,3			Median initial MoCA was 23/30. At least follow-up, 83% of patients had ongoing cognitive symptoms
Pang 2022	70% had a favourable MRS (0–2) at last follow up
Binks 2017																											Depression or anxiety (HADS >7) were found in 15% and 28% respectively, with a modest tendency to improve over time.
Yan 2024	Most AE patients in this study had significant improvement after treatment, 70.4% (50/71) patients achieved good functional recovery (mRS ≤ 2).
Li 2021					Mean MoCA score 23.9 compared to 28.9 in control																			Mean HAMD score 5.76 compared to 0.52 in control	Mean HAMA score 4.7 compared to 0.9 in control
Lee 2022 (brain atrophy)	Median mRS score was 5 at baseline, 2 at last follow-up (median 28.5 months) (64% favourable)	Median CASE score was 20 at baseline, 3.5 on follow-up, 61% favourable
Wang 2021 (paroxysmal)	75% of patients had mRS 0-2 at 6 months
Liang 2020					Mean MOCA total score was 23.5 compared to 28.5 (control)
Wesselingh 2022	Of the patients in this cohort who had recorded 12-month follow-up (n=48), 43% had a 12-month mRS that had improved from their admission mRS nadir and 69% had a 12-month mRS of 0–2
Cao 2022	The median mRS score was 4 (range 1-5)
Guasp 2023	Median (IQR): acute stage, 5 (4-5), V1, 2 (1-2), V3, 1 (0-1)	Median 11 (IQR 8-14, range 5-23)					Median 2 (IQR 1-3, range 0-4)																	V1, mean 7.5, V2 mean 5, V3, mean 3.				Median: V1, severe deficits 20 (71%), median 45 (IQR 45-54), V3, 2 (8%). V3 median 75 (61-80).	V1, mean 5, V2 mean 3.5, V3, mean 2.5, median at V3 was 2 (0-4).	Median (IQR): V1 55 (44-66), V3 38 (33-45). V1, mean 55, V2 mean 45, V3, mean 40.
Wang 2017	Median at nadir was 4.5 (range 4-5). Last follow up, median mRS was 1 (range 0-1.25). Median time between initial administration of rituximab and good outcome was 8 weeks.
Gordon-Lipkin 2017					13/30	19/30													General adaptive median (IQR): children 82 (79-89), adults 104.5 (98.8-112.5).
Xu 2022	45 (51.7%) had an mRS >=4.
Yang 2022	The mRS, MMSE, and MoCA all improved after treatment
Li 2023	Median mRS score during onset was 2 (1-3), and at follow up was 1 (1-2)
Ai 2018	Mean mRS at nadir was 4.15 +/- 0.77, three months was 3.03 +/- 1.10
Zhang 2021	The average modified Rankin Scale (mRS) score during the initial visit was 4
Huang 2023	According to the results of the last follow-up, 78(78.8%) patients had a good prognosis (mRS 0–2), and 21(21.2%) patients had a poor prognosis (mRS 3–6)
Cai 2021	median mRS score during onset was 2 , and at follow up was 1	median CASE score at admission was 3 and 3 at discharge
Kanmaz 2023	47% of patients had favourable outcome at follow-up						The reported NEOS scores were substantially correlated with functional results, with 75% of children with NEOS 0 and 0% of patients with NEOS 4 having favorable functional outcomes at 1 year.
Kang 2022	At the last follow-up, 73 patients (75.3%) recovered completely, and 2 patients (2.1%) died. Sixteen patients (16.5%) had mild disability, with an mRS score of 1 in 6 patients and 2 in 10 patients. Six patients (6.2%) had a severe disability, with an mRS score of 3 in 5 patients and 4 in 1 patient.
Popova 2023	Most of the patients had severe disease with an mRS-9Q score of 4–5 on admission (n = 46 [77%])																									eight patients (13%) had a poor GCS score (equal to or less than 8) on admission
Cheng 2023	a 0.80 correlation coefficient was found between the CASE score on admission and the mRS score.
Hang 2020	median mRS at admission was 3
Chen 2022	59% had favourable outcome on last follow-up
Jones 2017	Children in non-steroid treated group achieved mRS score of 0 to 2 within 24 months. The one patient not treated with IVIg was given both steroids and PLEX, and the two treated with less aggressive guideliens, had MRS scores of 0 to 2 within 24 months.
Qiu 2019	Among all patients, 33 patients (66%) had mRS scores of 0 or1, 8 patients (16%) had mRS scores of 2, and 4 patients (8%) had mRS scores of 3. 2 patients (4%) reached 4 , 2 patients (4%) was 5. 1patient (2%) died (mRS 6)
Tan 2023	Clinical outcome at one year was favourable (mRS 0–1) in two-thirds (11/17, 65%), and complete recovery was observed in more than half (10/17, 59%). Deaths occurred in less than a quarter (4/17, 24%)						Nearly all patients with NEOS scores higher than one (8/10, 80%) received second-line therapeutics, more than double of those with lower scores (3/7, 43%).
Howarth 2023	Mean admission mRS = 3.9, mean discharge mRS = 3.0	Mean admission CASE = 12.2, mean discharge CASE = 8.6																													Mean admission CALS: 35.0, mean discharge CALS = 79.0
Shim 2020	The proportion of patients with 2 points on the mRS at 12-month followup, which is regarded as a favorable outcome, was 79.2% (19/24)	Median CASE scores (Disease onset/3/6/12/24 mo) for < 12 y/o= 19.3/6.3/4.0/3.0/2.0, for 12-18 y/o = 21.1/5.0/4.0/0.9/0.4
Sun 2022	1 showed a dramatic clinical improvement after complete resection of the tumor (small- cell carcinoma of gallbladder), with a decrease of 4 points on the mRS (from 5 to 1)
Dou 2020	After rituximab treatment,median mRS at last follow up was 0.5 (range 0–1) compared to 3.5 (range 3–4) before rituximab treatment (P<0.05)
Zhang 2018	32 patients had mRS 0-1, 21 patients had mRS ≥ 2
Morano 2022	mRS at onset ranged from 1-5, and at follow-up ranged from 0-3.				At time of B-SIT, 11 patients MoCA of > 26, 8 patients MoCA of ≤ 26																											Fifteen out of 19 (78.9%) patients (11 men) scored < 9 at B-SIT—qualifying as olfactory impaired—compared with 5/19 HC. As to the severity of thesmell deficit, hyposmia was diagnosed in 9/15 subjects and anosmia in 6/15,
Pruetarat 2019	Baseline (before treatment),most patients had a mRS score of 5 (severe disability,50%).After treatment at 12 and 24 months, the proportion of patients with good mRS scores increased, with approximately 30% at 12 months and 60% at 24 months having an mRS score of 1
Gresa-Arribas 2014	During the interval between first and last samples, the mRS of the patient with good outcome improved from 5 to 1, and the CSF titres decreased substantially; however, the serum titres were only mildly changed. During a similar interval, the mRS of the patient with poor outcome did not improve, and the CSF and serum titres remained unchanged
Macher 2023	Data broken down into subgroups (LGI1 GAD65 etc).	Data broken down into subgroups (LGI1 GAD65 etc).					Data broken down into subgroups (LGI1 GAD65 etc).
Zhang 2021	The median mRS score at admission for the patients in the validation cohort was 3.0	Patients receiving second-line treatment had higher CASE scores than patients receiving first-linetreatment, the median CASE score for patients receiving second-line treatment was 15
Li 2023	IQR mRS at admission/treatment/3mo/6mo/12mo/final follow-up = 4-5/2-3/2-2/1-2/0-1/0-1. Relapse rate of 9.1%. Most patients (90.9%) in our study had a long-term favorable outcome during the follow-up period (mRS ≤ 2)
Shu 2017	The median mRS score for patients with anti-NMDAR encephalitis was 4.0 (range 1-5)
Ding 2018	The mean onset mRS was 3.75 ± 0.79, which was significantly different from the mRS at 6-months follow-up (2.38 ± 0.97)
Zhang 2021	In total, 182 patients（86.7%）had a good outcome (mRS ≤ 2), and 168 of them achieved complete remission (mRS ¼ 0) (Fig. 5). 28 patients (12.3) had a poor prognosis (mRS ≥ 3).Six patients died. The proportion of poor prognosis in infants and toddlers (0-3 years) was significantly higher than that in other age groups.
Li 2022	59 (75%) patients had good functional outcomes and 20 (25%) patients had poor functional outcomes at the follow-up				Median MoCA score 18 at follow-up
Halliday 2022	The most frequent maximum mRS score was 5 (mRS = 5, 101/261, 38.7%), and the most frequent final mRS score was 1
Zhou 2022	mRS scores displayed graphically	CASE scores displayed graphically
Lim 2019	The median mRS of the patients was 5, mean was 4	The mean score on the CASE was 13.08
Lim 2019	The median mRS of the patients in the validation cohort was 4	The mean score on the CASE was 13.24
Kvam 2024
Zhang 2020	mRS at discharge were (0-2/3-6) = (201/26)																									Glasgow score at admission: (>14/13-14/9-12/3-8) were (141/47/15/24) while Glasgow score at discharge was (>14/13-14/9-12/3-8) were (181/18/10/6)
Dou 2022	Median mRS at hospitalization was 4, 26 cases (63%) had a good outcome and 15 cases (37%) had a poor outcome
Schubert 2019	90% of patients showed a maximum mRS scoreof≥4(23% mRS score 4,61% mRS score 5, and 7% mRS score 6). At the timeof hospital discharge, 47% of patients showed a mRS score of ≥4 (28% mRS score 4,15% mRS score 5, and 7.5% mRS score 6)
Yokota 2023	All patients achieved neurologically favorable outcomes (mRS 0–2)																				15 (71%) patients had global QOL within normal limits. Similarly, most of the patients had physical/mental QOL scores within normal limits (86% and 71%, respectively). By contrast, only 11 (52%) patients had social QOL within normal limits, and those of the other 10 (48%) were under normal limits. 43% had any neuropsychiatric sequelae, and only 71% returned to previous work/school life.	. By comparing the acute phase and follow-up WAIS-III scores, we could obtain both acute phase and follow-up scores from patients with NMDARE. There was a significant improvement in Full Scale IQ, Working Memory, Performance IQ, Perceptual Organization, and Processing Speed. however, Verbal IQ and Verbal Comprehension were not significantly improved
Deng 2019	mRS difference after immunotherapy ≥ 2 for 55/86 patients
Hebert 2018					Patients with status epilepticus at presentation had lower total MoCA scores at last follow-up (median 21, range 15-29) compared with patients without status epilepticus at presentation (median 27.5, range 21-30; r2=0.366, p=0.004)
Zhang 2019	The median mRS score before immunotherapy was 5, which decreased to zero following 3–6 months of initial immunotherapy. By the last follow-up, 29 patients (85.2%) had fully recovered, one patient (2.9%) exhibited mild deficits (weakness on one side of the body), and four patients (11.8%) exhibited severe deficits (one with speech disturbances and memory deficits, one with dyskinesia, and two with…
Campetella 2024	the median mRS at stabilization was 1 (range: 0–4, IQR:1). A total of 6/30 (20%) patients had a poor out-come (mRS > 2) at stabilization; 4 of them experienced severememory impairment and 2 mild cognitive symptoms. Mild/moderate cognitive sequelae were reported in 17 of theremaining 24 (71%) patients with good outcome. At the last follow-up, the median mRS was 2 (range: 0–6, IQR: 2); 14/30 (47%) …
Chen 2017	Seven patients showed good outcomes (mRS 1–2; N = 7; 63.6%), one patient showed poor neurological status with minimal changes (mRS 4; N = 1; 9.1%), and three patients died during follow-up (mRS = 6; N = 3; 27.3%)
Ding 2022	No patients with mild or moderate mRS scores (0-2) at admission developed symptoms after treatment; in contrast, only 11 patients with a severe mRS scores (≥3, 11/18) experienced symptom alleviation
Szots 2017	median mRS at onset/nadir/24 mo = 3/4/2					median MMSE at onset/nadir/24 mo = 25/22/27																														5 patients had ACE test score < 83 at 24 months
Geran 2019	Mean mRS score 1.7																																	The TST score in 19 patients was 11.2 ± 3.4. 26.3% of the AE patients (5/19) had reduced GF	The overall TDI score in all 32 AE patients was 24.0 ± 9.2. In 53% of all AE patients (17/32) hyposmia was detected
Liu 2022	Median mRS score at admission was 4
Liu 2022	Median mRS score at admission was 3	Median CASE score at admission was 5
Li 2022	Initial mRS median score was 2, 1 at 6 month follow up.
Li 2023	The mean mRS scores at onset of anti-GABAbR encephalitis and anti-NMDAR encephalitis were 3 and 3, respectively. The mean mRS scores at 6-month follow-up of anti-GABAbR encephalitis and anti-NMDAR encephalitis patients were 1.5 and 1, respectively
Liu 2022	The median mRS at study entry was 4 score (IQR: 4–4), after standard treatment and care, the median mRS at discharge was 3 score
Lim 2014	67% of patients had favourable functional outcomes
Zhao 2019	The mean initial mRS score of anti-NMDAR encephalitis patients was 3 ± 1.12. The mean 6-month follow-up mRS score for the anti-NMDAR encephalitis patients was 1.67 ± 0.79
Yao 2022	At admission, 26 (40%) patients had mRS scores of 0 to 2. At the last follow-up, 50 patients (76.9%) had good functional prognosis and 15 patients (23.1%) had poor functional prognosis
Sola-Valls 2020	At the time of diagnosis of anti-LGI1 encephalitis, patients had a median mRS score of 4. At 2 years, 28 (78%) were functionally independent (mRS score <3).					Nineteen of the 36 (53%) patients were considered cognitive impaired using t-MMSE and the assessment of specific cognitive domains				Median PSQI score was 4, and 14 (39%) referred to poor quality of sleep.						Twenty-six of the 36 patients (72%) were considered functionally independent (FAQ < 6 points)
Zhang 2024	The median mRS score at onset was 4. At the last follow-up, 30 (58.8%) of the 51 surviving patients recovered completely (mRS = 0)
Huang 2022	The mRS score of the good prognosis group at admission was significantly lower than that of the poor prognosis group (1.14 ± 0.65 vs. 3.20 ± 0.45), and the difference was statistically significant
Xu 2021	At more than 12 months of follow-up, 28 (90.3%) patients had obtained satisfactory outcomes, including mRS scores of 0 in 26 patients, mRS scores of 1–2 in two patients, compared with five (16.1%) patients with an mRS score ≤2 at onset showing in Fig. 2. The mRS score was significantly lower at the last follow-up (median score: 0; IQR 0–0) than that at onset (median score: 4; IQR 3–5) (Z =–4.77, …
Ma 2021	There were significant reductions in serum GSDMD levels (mean 8.523 ng/ml vs. 4.656 ng/ml, p = 0.0007) and mRS scores (median 4.5 vs. 2, p = 0.0002) following anti- NMDAR encephalitis treatment
Chen 2021	94.5% patients had outcome mRS 0-2																																				Median 38 TICS-M outcome out of 73 patients	Median ADL = 14 for outcome
Hommady 2023	mRS was reduced to 1 or 0 for cases 4, 5, and 6 (4, 5, 6 started with mRS 3). The other patients (cases 1, 2, and 3) had poor mRS scores of 5 (1, 2, 3 started with mRS 5).
Brenner 2023	Median mRS score at onset was 3, median maximum mRS score was 4, median mRS after 12 mo was 2, median mRS last score was 2.
Kohler 2015	MedianmRSofallpatientswas3.0 before IAand2.0after IA
Suhs 2015	A favorable clinical outcome with a modified Rankin Scale (mRS) score of ≤1 was achieved in 4 patients, 1 patient had an mRS score of 2 after 3 months of observation only, whereas 2 patients remained severely impaired (mRS score 4)
Wang 2022	During the last follow-up, 48/60 (80%) patients achieved good outcomes (mRS, 0–2), and 10 died. Seventeen patients experienced relapses. The median mRS at the onset of the disease was 5. Median mRS at peak of disease was 5. Median mRS at discharge was 3. Median mRS at final follow-up was 1.
Lai 2022	Median mRS at admission was 2.0 (1.0 - 3.0), median mRS at discharge was 1.0 (1.0 - 2.0), median mRS at last follow-up was 1.0 (0.0 - 2.0).
Flet-Berliac 2023	A total of 43 out of 73 patients (53%) had an initial mRS score of 5. After at least 2 years, only 7 out of 73 patients (10%) had disabilities with an mRS score greater than 2. The mean mRS score at last follow- up was 1 (SD 1). In addition, one patient died 38 months after diagnosis.
Yeshoukmar 2017	mRS ≤ 2 at admission/discharge/24mo = 17%/25%/54%, mRS>2 at admission/discharge/24mo = 83%/75%/46%.																		On standardized assessment of adaptive behavior (ABAS-3), 23/44 (52%) scored “below average” (general adaptive composite: mean 86.95, standard deviation 18.45).
Spatola 2020	Median worst mRS score for mRSscore≤2 group =3 , Median worst mRS score for mRSscore >2 group = 4. Median last follow-up mRS score for mRSscore≤2 group =1 , Median last follow-up mRS score for mRSscore >2 group = 4.																																						Median worst SARA score for mRSscore≤2 group =17 , Median worst SARA score for mRSscore >2 group = 29. Median last follow-up SARA score for mRSscore≤2 group =3 , Median last follow-up SARA score for mRSscore >2 group = 20.
Shivaram 2021	Mean‑modified Rankin score at admission (pre‑treatment), discharge, and last follow‑up were 3.75, 2.5, and 0.42, respectively
Ghimire 2020	91.7%, 63.6%, and 70% of pa tients had favorable outcomes (modified Rankin Score 0–2) with mortality rates at 2.5%, 23.2%, and 0% in the three types, respectively
Blackman 2023	At 1 year, 13 (65%) of patients had a good outcome (mRS 0-1), and 7 (35%) had poor outcome (mRS 2-5).						The NEOS score did not predict outcomes at 1 year in this cohort.
Byun 2021	From diagnosis to last follow up, mRS scores dropped from 2.7 +/- 1 to 2.1 +/- 1.4	From diagnosis to last follow up, CASE scores dropped from 5.3+/-3.8 to 3.7 +/- 4.
Crowe 2024	At discharge (compared to admission), mRS was unchanged/worse in 78.4% (n = 29), and improving in 21.6% (n = 8). Median change in mRS 0 (+/- 2).
Gombolay 2023	142 participants had 1 year mRS data, and 29 had poor, and 113 had good outcomes.
Süße 2021	The Modified Rankin scale (mRS) at hospital admission was low for patients with AE (71% with mRS ≤2) and further decreased to 60% with mRS ≤2 at last FU. (4 patients died or were lost to follow-up)
Wang 2021	Median mRS score at admission (IVIG/IVIG + IVMP) = (4/4); Median mRS at discharge (IVIG/IVIG + IVMP) = (2/3)
Kim 2021																																								Mean MMT at Admission/Discharge was 3.3/3.2	(Note: These scores were combined for both autoimmune & viral encephalitis) FMA at admission for rightUE/rightLE/leftUE/leftLE = 54.5/23.0/52.5/23.6. FMA at discharge for rightUE/rightLE/leftUE/leftLE = 51.9/23.4/51.9/23.5.	(Note: These scores were combined for both autoimmune & viral encephalitis) mean BBS at admission/discharge was 19.3/31.8	(Note: These scores were combined for both autoimmune & viral encephalitis) mean FAC at admission/discharge was 1.86/2.9	(Note: These scores were combined for both autoimmune & viral encephalitis) Mean K-MBI for admission/discharge was 44.2/58.3	(Note: These scores were combined for both autoimmune & viral encephalitis) Mean BBT at admission for R/L was 39.6/46.5. Mean BBT at discharge for R/L was 39.9/50.1	Mean K-MMSE at admission/discharge was 32.4/44.8
Zekeridou 2015	During the first 24 months, 30 of 36 patients (83 %) achieved a good outcome (mRS ≤ 2) and 20 of 36 patients (56 %) achieved complete recovery (mRS = 0)
Ariño 2020																								Five patients (4 with hypersomnia) had scores in the range of mild depression (HAM-D score 10–17,normal 0–7)				Global functionality assessment with the Global Assessment of Functioning scale showed the presence of severe psychological, social, and occupational disability in 12 (67%) patients (all<50 points)	1 with insomnia had scores in the range of hypomania (YMRS score 19, normal 0–11)	Three patients with depression also had mild symptoms of psychosis, but only 1 had delusions or hallucinations (total PANSS score 59–77,mild abnormal 58–74)
Cai 2021	mRS median 2, range 1-3	CASE median 3, range 2-6
Lamblin 2024	After treatment, neurologic outcome was favorable (mRS ≤2) for 13 of 16 (81%) nonparaneoplastic and 37 of 84 (48%) paraneoplastic cases (p = 0.03), while 3 of 18 (17%) and 42 of 83 (51%) patients had died at last follow-up (p = 0.008), respectively.
Saengow 2022	94.12% reported severe disability at admission. At 1 month after receiving treatment,47.06% improved to moderate–mild disability, and at 6 and 12 months, 40% and 78.57% had complete recovery, respectively
Koo 2023										No patient data collected.																																					No patient data collected.		No patient data collected.
Lee 2022	Baseline mRS score (Median/range) = (4/3-4), mRS at last follow-up (Median/range) = 0/0-1.5)	Baseline CASE score (Median/range) = (6.5/4-11), CASE at last follow-up (Median/range) = (0/0-1)
Shu 2017	The median mRS in anti-NMDAR encephalitis patients was 3.0
Gaspard 2023	The frequency of achieving a good 2-year outcome (modified Rankin scale 0–2) was 56.5%. At baseline, more than 50% were severely disabled and bedridden (mRS 5; CASE > 12). Clinical improvement mostly occurred during the first year, with close to 50% achieving functional autonomy (mRS < 2) and experiencing few symptoms (CASE < 5) by then.	At baseline, more than 50% were severely disabled and bedridden (mRS 5; CASE > 12). Clinical improvement mostly occurred during the first year, with close to 50% achieving functional autonomy (mRS < 2) and experiencing few symptoms (CASE < 5) by then.
Griffith 2020	No study cohort - no outcomes. Refer to 'measure' column for all methods used
Yang 2021	mRS at discharge/follow-up 3 mo/late follow-up 12 mo (4/4/2, 1/0/0, 2/1/1, 3/3/2) Patients 1-4
Bink 2024	most patients (81%, 48 out of 59) showed a functionally ‘good’ mRS of ≦2											carer distress in spouses or relatives was common (26 out of 51; 51%), with 43% (22 out of 51) rating the patient's symptoms as severe. Excess emotionality was identified in 11 out of 59 patients (19%)																																				QoL was reduced in 51% (29 out of 57) and significantly reduced when comparing pre-morbid to current states (corrected p < 0.001 for both EQ5D5L-VAS and LSQ-Q1
Harutyunyan 2017	At last follow-up after a median of 31 months, 63% had a good outcome [modified Rankin Scale (mRS) 0–3]
Hayden 2021	Median mRS score was 4 at admission, 83% of patients achieved good outcome after median follow up duration of 33 months
Liu 2021					Median MoCA score 20					the median PSQI score in the group of SD was 9 (IQR, 7–14), which was obviously higher than those without SD [median, 9 (IQR, 7–14) vs. 3 (IQR, 2–3), p < 0.001). In addition, patients with CASPR2 and LGI1 had higher PSQI score than those with NMDAR antibodies														Median score 12	Median score 10
Yang 2021	58% had a poor prognosis (mRS 3-6)
Liu 2018	The mean mRS of the patients was 2.87
Yang 2018	After 2 months of follow-up, they were able to follow simple commands and had appropriate interactions with people (mRS of 0–2). At 12 months of follow-up, they all had returned to most activities of daily life (mRS of 0),
Bach 2014																											Patient 2 HADS Anxiety score basline/discharge/6mo = 9/12/15. Patient 2 HADS depression score baseline/discharge/6mo = 8/10/9. Patient 3 HADS Anxiety score baseline/discharge/6mo = 9/9/9. Patient 3 HADS depression score baseline/discharge/6mo = 7/5/4.
Lee 2023	Baseline median (IQR): 4 (3-4). Last follow up: 0 (0-1.5)	Baseline median (IQR): 6.5 (4-11). Last follow up: 0 (0-1)
Levraut 2021	Baseline median 3 (+/- 0.25)	Baseline median: 9 (+/- 2.25)
Raza 2024	Median mRS score ad admission was 5, 4 at discharge
Ogami 2023	Median mRS score ad admission was 5
Broadley 2020	After a median follow-up of 700 days, 82.7% had good functional outcome (mRS ≤2) while five patients had died
Abboud 2020	The average mRS at presentation was 3.8 (range:0–5), improving to 1.6 (range:0–5) at the latest follow-up. By latest follow-up, six patients (18%) had poor outcomes as defined by an mRS ≥3.	87% favourable (CASE<8) at latest follow-up
Titulaer 2013	At 24 months follow-up, 60% of the patients had good outcome (mRS 0–2) vs 80% of young adults
Ma 2019	Median mRS score at admission was 4, headache severity was not significantly associated with mRS
Qiao 2022	Mean mRS score at admission was 3.78. mRS scores 6 months after discharge for patients with low T3 syndrome was 2.72, while mRS scores 6 months after discharge without low T3 syndrome was 1.42.
Xiang 2022	Initial mean mRS for good outcome group was 4.35, while the initial mean mRS for poor outcome group was 3.85. mRS not taken at later stages.
Heine 2016	Before IA, patients had a median mRS score of 3 (range 1–4, CI [2.3, 3.2], mean = 2.8). Clinically relevant improvement was observed in 60 % ofthe patients (Fig. 3). All treatment-responding patients decreased by one mRS point (median = 2, range 1–3, CI [1.8, 2.6], mean = 2.1). None of the patients worsened
Schäfer 2023	In response to aggressive immunosuppressive treatment, he recovered (modified Rankin Scale (mRS) score change from 5 to 1)
Lee 2016	Median mRS score was 4 (IQR3–4) at the initiation of firstline immunotherapies, 4 (IQR 3–4) at the initiation of rituximab, and 3(IQR3–4) at 1 month after the administration of rituximab. At 2 months from the baseline timepoints, the tocilizumab group showed a significantly higher frequency of mRS≤2 [n=18(60.0%)] compared with the additional rituximab group [n=6 (19.4%);p=0.002] and the observati…
Urakami 2016																						(WAIS-III): The scores are in the order of VIQ/PIQ/FIQ/Verbal Comprehension/Perceptual organization/working memory/processing speed. Before rehab: 71/79/72/71/82/65/76. After rehab: 86/105/95/87/102/85/93.	(WMS-R): the scores are in the order of Verbal memory/Visual memory/General/Attention/Retrieval. Before rehab: 82.9/86.1/81/75.3/67.5. After rehab: 103/104.8/103/96.5/92.3.
Chandra 2019																																															NMDA mean: 14/23, score range 10-16. VGKC mean: 7/11, score range 10-16.
Thaler 2021	Although being more severely affected at baseline, rituximab-treated patients with NMDAR-AE more frequently reached independent living (mRS score ≤2) (94% vs 88%).
Feng 2022	Peak of disease mRS mean was 4 (2-5). During the first 12 months, twenty patients (20/35, 57.1%) had neurological improvement and reached an mRS 0–2 points; five patients (5/35, 14.3%) reached an mRS 3–5 points; ten patients (10/35, 28.6%) deteriorated and eventually died (mRS 6 points). At the last follow-up, twenty-one patients (56.8%) had favorable outcomes (mRS ≤ 2)
DeBruijn 2016
Ratuszny 2020	mRS was 5 on admission and decreased to 4 at 39 weeks, then to 3 at 27 weeks.
Wang 2021	Median mRS for patients with psychiatric symptoms was 4 (2-5), while median mRS for patients without psychiatric symptoms was 3 (2-5)
Shu 2017	Following treatment, mRS scores significantly decreased (0.5vs.4,p<0.001)
Swetlik 2022	Both groups had similar mRS baselines (median mRS 1 for both, p = 0.91) and experienced similar significant mRS worsening at median 23 months postsymptoms onset (median increase 1, p < 0.001 over time)			PHQ-9improvedin the FBDScohort(median6,IQR5.5—9.5tomedian2.5,IQR2.0—4.5, p = 0.06), but remained stable in the non-FBDS cohort (median 5.5, IQR 2.3—9.3 to median 5, IQR 3.0 to 8.0, p = 0.75).																PROMIS scores were similar between groups (for all, p > .05)	Neuro-QoL scores were similar between groups (for all, p > .05)
Xu 2020	At 12-month follow-up, 204 (92.7%) patients had attained satisfactory neurologic function (mRS score of 0, 1, and 2 in 144, 47, and 13 patients, respectively) compared with 23 (10.5%) patients with an mRS score ≤2 at onset, as shown in figure 3. The median mRS score at the last follow-up was 0 (IQR 0–1), which was significantly lower than the score of 4 (IQR 3–5) at onset (Z = −12.67, p < 0.0001).
Droz 2018	Mean mRS baseline was 2.8, mean mRS discharge after treatment was 2.6.
Amod 2023	Good outcome was seen in 88% at 3months and 92% at 1yr.
Benetou 2019	Favourable therapeutic outcome (>1-point improvement of mRS) were seen in patients meeting NMDAR criteria (p=0.008), had dysautonomia (P<0.05); and with reduced consciousness at presentation (p=0.009)
Catapang-Andaya 2023	strong correlation of NEOS score on discharge compared to mRS one year follow up with a p-value of 0.03 which is statistically significant						strong correlation of NEOS score on discharge compared to mRS one year follow up with a p-value of 0.03 which is statistically significant
Dash 2017	After a mean follow up of 14.5 a 2.4 months,31 of them responded well to first line therapy and achieved a mRS of 0-1.Seven patients required second line immunosuppressant, of which four achieved mRS of 3,three had mRS of 4. Two patients died due to septicemia.
Spatola 2017	Median mRS at disease peak was 4.5; 5/10 patients required intensive care. The 4 patients without tumor received immunotherapy. At last follow-up (median 30 months) 9/10 patients had complete (6) or partial (3) recovery; 1 patient died. One patient with Hodgkin's lymphoma had a neurological relapse 2.5 years after the first episode of encephalitis. No specific mRS values were available.
Yeshokumar 2017	9/77(12%) died, and 26/77(34%) had "poor" neurologic disability outcome (mRS3-5) at follow-up.																		On the ABAS-3, 23/44(52%) scored "below average" for overall adaptive function [General Adaptive Composite Standard Score (GACSS): mean87.0, SD18.5]. 12/30(40%) of patients with "good" neurologic disability outcome (mRS02) scored "below average" in adaptive function (ABAS-III GAC<90). For patients with anti-NMDAR encephalitis, mean ABAS-3 score was within normal range (GACSS: mean97.2, SD14.1), w…
Caldeiras 2021	The Modified Rankin Scale (mRS) score before onset was zero for all patients. Median mRS at nadir was four (IQR 2-5). On follow-up [median time from treatment three months (IQR 2-4.5)], nine patients (90%) were independent (mRS<3).
Monif 2022	Patients who developed medial temporal lobe atrophy had higher final mRS (HR 0.15, 95% CI 0.03, 0.74, p=0.020).
Shin 2017	the follow-up modified ranking score (mRS) at 2 months after the first immuno-therapy was significantly higher in the patients with psychi-atric symptoms compared to those without them (Median 2 vs 0.5, P50.014).
[truncated: 20 more columns]
